# Supplementary material for: Highly dynamic inflammatory and excitability transcriptional profiles in hippocampal CA1 following status epilepticus
Source: Sci Rep. 2023 Dec 14;13:22187. doi: 10.1038/s41598-023-49310-y (PMC10719343; doi:10.1038/s41598-023-49310-y)
Supplement: Supplementary file 5 — Supplementary Table 1. [file 41598_2023_49310_MOESM5_ESM.xlsx]

## Sheet: DEG each time point
Supplementary table 1. Most prominent gene changes at different time points after SE compared to Ctr.The Differentially Expressed genes (DEGs) between SE samples at different time points and matching controls are defined by FDR ≤0.05. The direction is defined by Log2FC; for the upregulated genes Log2FC ≥1 (red) and for the downregulated ones Log2FC ≤-1 (blue) as well as variable direction within …
Number	SE 12h	SE 36h	SE 72h	SE 12h ∩ SE 36h	SE 12h ∩ SE 72h	SE 36h ∩ SE 72h	SE 12h ∩ SE 36h ∩ SE 72h
1	Gm47316	Cd300lb	Cst7	Gm47316	Saa3	Saa3	Saa3
2	Ccl4	Timp1	Cd5l	Ccl4	Lilr4b	Lilr4b	Lilr4b
3	Il1rn	Wnt9b	Tgm1	Il1rn	Cd244a	Cd244a	Cd244a
4	Ccl11	Fgf3	Cd244a	Mmp12	Tgm1	Tgm1	Tgm1
5	Mmp12	Lilr4b	Tlr2	Saa3	Fam187a	Fam187a	Serpina3m
6	Saa3	Ccl2	Klk6	Lilr4b	Prokr1	Prokr1	Lif
7	Lilr4b	Ccl4	Cd72	Cxcl10	Serpina3m	Serpina3m	Msr1
8	Cxcl10	4930471E19Rik	Melk	Mmp3	Lif	Lif	Timp1
9	Mmp3	Lce1g	Knl1	Gal	Msr1	Msr1	Ptx3
10	Gal	Cxcl10	C3	H19	Timp1	Timp1	Ptpn7
11	Ifi202b	Mmp12	Ifi204	Sele	Ptx3	Ptx3	Cd44
12	Fga	Gm47316	AB124611	Lcn2	Ptpn7	Ptpn7	Serpinf2
13	H19	Krt75	Glycam1	Cd244a	Cd44	Cd44	Hspb1
14	Sele	Il1rn	Gpr65	Ccl7	Serpinf2	Serpinf2	Socs3
15	Slc10a6	Cd244a	Saa3	Fgf3	Hspb1	Hspb1	Hcar2
16	6430628N08Rik	Msr1	Gm42928	Tgm1	Socs3	Socs3	Cd300lb
17	Lcn2	Gm19610	Ifi209	Ccl2	Hcar2	Hcar2	Flnc
18	Cd244a	Spp1	Serpina3m	Phox2a	Cd300lb	Cd300lb	Lgals3
19	Ccl7	Serpina3m	Timp1	Lce1g	Flnc	Flnc	Sphk1
20	Fgf3	Hcar2	Msr1	Fam187a	Lgals3	Lgals3	Tnn
21	Agtr1b	Tfpi2	A2m	Prokr1	Sphk1	Sphk1	Tnfrsf12a
22	Tgm1	Ccl3	Hmga2	Fndc9	Tnn	Tnn	Bcl3
23	Ccl2	Tnf	Kcnmb1	Serpine1	Tnfrsf12a	Tnfrsf12a	Fcgr4
24	Phox2a	Tnn	Fgfr4	Serpina3m	Bcl3	Bcl3	Cst7
25	Gcg	Cd5l	Dyrk4	Lif	Fcgr4	Fcgr4	Lilrb4a
26	Lce1g	Cd44	Flnc	Msr1	Cst7	Cst7	Gpr65
27	Fam187a	4930430E12Rik	Bub1	Tnfsf11	Lilrb4a	Lilrb4a	Spp1
28	Prokr1	Mylk2	Ifi207	Timp1	Gpr65	Gpr65	Ch25h
29	H1f3	Kif18b	Omd	Ccl3	Spp1	Spp1	Ccl9
30	Fndc9	Ptx3	Zc3h12d	Inhba	Ch25h	Ch25h	Hmox1
31	Atp6v0d2	Fcgr4	Gm867	4930471E19Rik	Ccl9	Ccl9	Cd5l
32	Dsc1	Tgm1	Car9	Wnt9b	Hmox1	Hmox1	Itga5
33	Serpine1	Lcn2	Cd300lb	Rufy4	Cd5l	Cd5l	Glycam1
34	Selp	Ifi206	Ifi206	Tnf	Itga5	Itga5	Ms4a6d
35	H2-M9	Cdsn	Fam187a	Ptx3	Glycam1	Glycam1	C5ar1
36	Serpina3m	Lilrb4a	Ptpn7	Bdkrb2	Ms4a6d	Ms4a6d	Cdkn1a
37	Lif	Spink2	Ccdc69	Ptpn7	C5ar1	C5ar1	Ifi207
38	Msr1	Zbp1	Ms4a4c	Nms	Cdkn1a	Cdkn1a	Clcf1
39	Tnfsf11	Serpinf2	Plxna4os1	Cd44	C920009B18Rik	Ifi207	Hmcn2
40	Timp1	Nms	Cd52	Gm29374	Ifi207	Clcf1	3930402G23Rik
41	Ccl3	Gjb4	Cd300ld	Krt75	Clcf1	Hmcn2	Ms4a6c
42	Inhba	Ccl12	Bcl2a1b	Htr2b	Hmcn2	3930402G23Rik	Aspg
43	4930471E19Rik	Socs3	Gm4951	Serpinf2	3930402G23Rik	Ms4a6c	Pla2g5
44	1200007C13Rik	Cd72	Pdcd1	Fgr	Ms4a6c	Aspg	Ccr1
45	Fosl1	Bcl2a1a	Cdsn	Hspb1	Aspg	Pla2g5	Rhoj
46	Serpina3f	Gm14221	Ly9	Socs3	Pla2g5	Ccr1	Cd72
47	Cd300lf	Serpine1	AA467197	Hcar2	Ccr1	Rhoj	Akr1b8
48	Wnt9b	Tnfsf11	Spp1	Cd300lb	H1f3	Cd72	Milr1
49	Ptk6	Sphk1	Csf2rb2	Flnc	E330020D12Rik	Akr1b8	Gldn
50	Rufy4	Uox	Ms4a6c	Lgals3	Rhoj	Milr1	Tlr2
51	Psca	Bcl2a1d	Sgo1	Sphk1	Cd72	Gldn	Ifi209
52	Tnf	Ifi211	Zbp1	Tnn	Akr1b8	Tlr2	Zc3h12d
53	Slc44a3	Ifi204	C920009B18Rik	Lrrc15	Milr1	Ifi209	Car13
54	Il19	Gal	Fanci	Spink2	Gldn	Zc3h12d	Gfap
55	Gm12946	Bcl3	Calml3	Tnfrsf12a	Tlr2	Car13	Fgl2
56	Gm29520	Gldn	Slfn9	Tfpi2	Ifi209	Gvin3	C3ar1
57	Ptx3	Irx3	C030034L19Rik	Nptx2	Zc3h12d	Zbp1	Icam1
58	Bdkrb2	Cd109	9330175E14Rik	Prss46	Soat2	Gfap	Hbegf
59	Atp12a	Scgb3a1	Gm43621	Bcl3	Car13	Fgl2	Scgb3a1
60	Il6	Kcnj15	Ccl5	Gm42793	Trpm5	C3ar1	Tubb6
61	Ptpn7	H19	Ptx3	Gm42891	Gfap	Icam1	Ifi204
62	Nms	Phox2a	Tmem37	Gm29292	Fgl2	Hbegf	Anxa2
63	Cd44	Prss46	Tnn	Slfn10-ps	C3ar1	Scgb3a1	Adamtsl3
64	Atf3	Gm48007	Olfr111	Fcgr4	Icam1	Tubb6	Mdfi
65	Gm29374	Zc3h12d	Gvin3	Cst7	Cd101	Ifi204	Hspb6
66	Slc6a21	Esco2	Ccl12	Lilrb4a	Hbegf	Anxa2	Gpr84
67	Steap4	Ifi213	Batf2	Gpr65	Scgb3a1	Adamtsl3	Osmr
68	Krt75	Trh	Crabp2	Spp1	Tubb6	Mdfi	Il2rg
69	Htr2b	Gpr84	Nlrp1a	Ch25h	Ifi204	Hspb6	Pmepa1
70	Serpinf2	Tm4sf1	Cdca3	Gpr35	Anxa2	Gpr84	A2m
71	Gm48444	Mmp3	Hcar2	Ccl9	Adamtsl3	Osmr	Adamts1
72	Gm16291	Slfn10-ps	Aurkb	Hmox1	Mdfi	Il2rg	Tlr1
73	Fgr	Gimap4	Ppp1r36	Plaur	Hspb6	Pmepa1	Loxl1
74	Hspb1	Ifi205	Phf11b	Cd5l	Gpr84	A2m	Ecel1
75	Socs3	Calml4	Ccdc170	Bcl2a1d	Osmr	Adamts1	S100a11
76	Hcar2	Lgals3	Cdca2	Gipr	Il2rg	Tlr1	Glipr2
77	Cd300lb	Ccl7	H1f3	Gm32742	Pmepa1	Loxl1	Cybb
78	Epb42	Rab20	Cd22	Itga5	A2m	Ecel1	Fblim1
79	Gm50170	Ch25h	E330020D12Rik	Cd14	Adamts1	Ccl12	S1pr3
80	Flnc	Gm42793	Gpnmb	Stx11	Steap4	S100a11	Rab7b
81	Lgals3	Bach2os	Haspin	Igf2bp2	Tlr1	Glipr2	Snai1
82	Sphk1	Gm29543	Mmp19	Prss56	Loxl1	Cybb	Slc15a3
83	Tnn	Lif	Phf11a	Osm	Ecel1	Fblim1	Serpina3n
84	Lrrc15	Klk6	Lrr1	Stmnd1	S100a11	S1pr3	Fgf2
85	Lncbate10	Gm13571	Cd68	Gm3924	Glipr2	Rab7b	Trib1
86	4930554H23Rik	Akr1b8	Rrm2	Glycam1	Cybb	Snai1	Capg
87	Spink2	Tlr2	Neil3	Ms4a6d	Fblim1	Slc15a3	Gbp2
88	Gm36981	Igf2bp2	Oas1g	Trh	S1pr3	Serpina3n	Tuba1c
89	Tnfrsf12a	Htr2b	Aspg	C5ar1	Rab7b	Fgf2	Sec16b
90	Prss22	Ms4a6c	Xkr5	Emp1	Snai1	Trib1	Cebpd
91	Tfpi2	Flnc	Gldn	Cdkn1a	Slc15a3	Capg	Greb1
92	Loxhd1	9330175E14Rik	Lilr4b	Irx3	Serpina3n	Gbp2	Ly9
93	Nptx2	Mmp13	Serpinf2	Gm14221	Fgf2	Tuba1c	Crabp2
94	Prss46	Plaur	Scgb3a1	Ifi207	Trib1	Sec16b	Adam8
95	Bcl3	Gpr65	Clec7a	Clcf1	Capg	Ifi211	Zfp36
96	Serpina16	Cst7	Oas2	Gprc5a	Gbp2	Cebpd	Rab20
97	Gm42793	Fgfr4	Soat2	Cdc25c	Tuba1c	Greb1	Trim47
98	Gm42891	Ifi209	Vim	Mmp13	Sec16b	Ly9	AI506816
99	Gm29292	Inhba	Gm49594	Hmcn2	Cebpd	Crabp2	Plin2
100	Slc17a2	3930402G23Rik	Zfp268	3930402G23Rik	Greb1	Adam8	Tnfrsf1a
101	Slfn10-ps	Gm29374	Gm29686	Serpina3i	Ly9	Zfp36	Cdt1
102	Gm48565	Ecel1	Cnr2	Angpt2	Crabp2	Rab20	Msn
103	Slc2a2	C5ar1	Gfap	Peg10	Adam8	Trim47	Ppm1j
104	Fcgr4	AA467197	Trpm5	Ms4a6c	Zfp36	AI506816	Vim
105	Cst7	Lrr1	Serpina3n	Il11	Rab20	Plin2	Tnc
106	Bpifb6	Bdkrb2	Ccnb1	Rrad	Trim47	Tnfrsf1a	Tm4sf1
107	Bsx	Prokr1	Cdt1	Tll1	AI506816	Cdt1	9330175E14Rik
108	Lilrb4a	Fndc9	Milr1	Aspg	Plin2	Msn	Thbs4
109	Gpr65	Phf11a	Loxl4	Tmem40	Tnfrsf1a	Ppm1j	Wwtr1
110	Gm11843	Il11	Gm6185	Gjb4	Cdt1	Vim	Tgfbi
111	Spp1	Hspb1	4933424M12Rik	Pla2g5	Msn	Bcl2a1b	Fcgr2b
112	Ch25h	Car9	Ulbp1	Cdhr2	Ppm1j	Tnc	Rflna
113	Gm12295	Itga5	Clcf1	Ccr1	Vim	Tm4sf1	Runx1
114	Gpr35	Mmp19	Pbk	Lox	Tnc	9330175E14Rik	Tagln2
115	Ccl9	A830021F12Rik	Esco2	Rhoj	Tm4sf1	Thbs4	Ccl6
116	Gm47448	Ms4a6d	Treml2	Cd72	9330175E14Rik	Wwtr1	Pdlim4
117	Hmox1	Pdcd1	Cd101	Kcnj15	Thbs4	Tgfbi	Hs3st3b1
118	Tbx3os2	Vim	Cd180	Akr1b8	Wwtr1	Fcgr2b	Morrbid
119	Plaur	Cdk1	Lpo	Milr1	Tgfbi	Rflna	Galnt15
120	Chrne	Capg	Stil	Gldn	Eldr	Runx1	Cxcl16
121	Cd5l	Siglec1	Gm48069	Rnf125	Fcgr2b	Tagln2	Odc1
122	Cym	Emp1	Tlr1	Ptgs2	Rflna	Ccl6	Fhad1
123	Bcl2a1d	Has2	Cd109	Gm21860	Runx1	Pdlim4	S100a10
124	Gipr	A2m	Trim30d	Maff	Tagln2	Hs3st3b1	Mmp19
125	Gm32742	Gvin3	Cdca5	Itgax	Ccl6	Fgfr4	Tlr13
126	Itga5	Bcl2a1b	Kcnn4	Tlr2	Pdlim4	Morrbid	Igfbp7
127	Cd14	Crabp2	Ncapg	5830432E09Rik	Hs3st3b1	Galnt15	Nes
128	Stx11	Tuba1c	Cdc20	Ifi209	Morrbid	Cxcl16	Kcnk13
129	Trim38	Ptpn7	Steap4	Zc3h12d	Galnt15	Odc1	Tes
130	Igf2bp2	Ska1	Ildr1	Gimap4	Cxcl16	Fhad1	Fam167a
131	Prss56	Tnfrsf12a	3930402G23Rik	B3gnt5	Odc1	S100a10	Gm42928
132	Osm	Hmcn2	Ckap2l	4833415N18Rik	Fhad1	Mmp19	Tpm4
133	Slc34a2	Clcf1	St14	Pde6b	S100a10	Tlr13	Sdf2l1
134	Stmnd1	Nupr1	Ecel1	Hspb3	Mmp19	Igfbp7	Ptgfrn
135	Ccdc68	Kcnn4	1700007L15Rik	Car13	Tlr13	Pdcd1	Smim3
136	Gm3924	Pde6b	Socs3	Trbc2	Igfbp7	Nes	Wfdc17
137	Glycam1	Ms4a4c	Ercc6l	Gfap	Nes	Kcnk13	Slc14a1
138	Hal	Arg1	Gm12250	Fgl2	Kcnk13	Tes	Slfn2
139	Ms4a6d	C3ar1	Ube2c	C3ar1	Tes	Fam167a	Sv2c
140	Trh	Osm	Gpr84	Icam1	Fam167a	Gm42928	Casp4
141	C5ar1	Cd14	Lilrb4a	Hbegf	Gm42928	Tpm4	Pros1
142	Hspa1b	Milr1	Ms4a6d	Scgb3a1	Tpm4	Sdf2l1	Ifitm3
143	Emp1	Hmga2	Ifi205	Tubb6	Sdf2l1	Ptgfrn	Grrp1
144	Galr3	Cd180	Nupr1	Sdc1	Ptgfrn	Smim3	Mapkapk3
145	Cdkn1a	Tgfbi	Angpt4	Ifi204	Smim3	Wfdc17	Zfp703
146	Ucn	S100a11	Bst2	Anxa2	Wfdc17	Slc14a1	Myo1e
147	Irx3	4930428N03Rik	Ticam2	Pdyn	Slc14a1	Slfn2	Spsb1
148	Nmrk2	Fgr	Fcgr4	Adamtsl3	Adgrg3	Sv2c	Tgm2
149	Gm14221	Aspg	Troap	Mdfi	Slfn2	Casp4	Endou
150	Ifi207	Sele	Slamf9	Ucn2	Sv2c	Pros1	Arpc1b
151	Gm37269	Tnfsf9	Ugt1a7c	Cgref1	Casp4	Ifitm3	Dab2
152	Clcf1	Slc15a3	Kif20b	Hspb6	Pros1	Grrp1	St14
153	Gprc5a	Gm42891	Ms4a6b	Gpr84	Ifitm3	Mapkapk3	Sbno2
154	Igfbp1	Wfdc17	Rbm47	Procr	Grrp1	Zfp703	Cela1
155	Fosb	Aurkb	Hmcn2	Osmr	Mapkapk3	Myo1e	Ucp2
156	Hhipl2	Lrrc15	Ankle1	Il2rg	Zfp703	Spsb1	BE692007
157	Cdc25c	Stx11	Sgo2a	Alkal2	Myo1e	Tgm2	Il4ra
158	Nts	Ppl	Alox5	Pmepa1	Spsb1	Endou	Slc43a3
159	Mmp13	Cdca5	Cybb	A2m	Tgm2	Arpc1b	Spata13
160	Gm49721	Greb1	Ndc80	Adamts1	Endou	Dab2	Gfpt2
161	Prg4	Saa3	AU020206	Tlr1	Arpc1b	St14	Emp3
162	Hmcn2	Sdc1	Mki67	Loxl1	Dab2	Sbno2	Parp3
163	Tmco5	Tmem40	Slc15a3	Crh	St14	Cela1	Cd68
164	3930402G23Rik	Cd52	Liph	Pim1	Sbno2	Ucp2	Emilin1
165	E330035G20Rik	Knl1	E2f8	Ctla2a	Cela1	BE692007	Glis3
166	Fam83g	Phf11b	Hvcn1	Rgs1	Ucp2	Il4ra	Rbm47
167	Hspa1a	Ptgs2	C5ar1	Ecel1	BE692007	Slc43a3	Fcrls
168	Gm13630	Ifi207	Slc14a2	Mall	Il4ra	Spata13	H2-Q4
169	Slc5a2	Lgals1	Prrx2	S100a11	Slc43a3	Cd300ld	Tgif1
170	Serpina3i	Serpina3n	Ckap2	Glipr2	Spata13	Gfpt2	Plek
171	Angpt2	Gfap	Tasl	Bag3	Gfpt2	Emp3	Eda2r
172	Peg10	Clec7a	Rpl3l	Scg2	Emp3	Parp3	Gbp6
173	Ms4a6c	Col12a1	Top2a	Baz1a	Parp3	Cd68	Tmem154
174	A3galt2	4833415N18Rik	Nek2	Cybb	Cd68	Emilin1	Cd63
175	Il11	Adamts1	Csf2rb	Fblim1	Emilin1	Glis3	Aldh1l2
176	Rrad	Hspb6	Pilra	Spata19	Glis3	Rbm47	Pla2g4a
177	Tll1	Prss56	Erv3	S1pr3	Rbm47	Fcrls	Gm45774
178	Aspg	Ptger2	Arhgef39	Rab7b	Fcrls	H2-Q4	Epha2
179	Tmem40	S1pr3	Mdfi	Cxcl1	Ifitm1	Tgif1	Cd9
180	Gjb4	Slc3a1	Apobec1	Snai1	H2-Q4	Plek	Plau
181	D6Ertd527e	Ankrd34c	Lif	Col3a1	Tgif1	Phf11a	Hmga1
182	Muc2	Cxcl1	Igfbp2	Dtl	Plek	Eda2r	S1pr2
183	Mfap5	Ccr1	2410004P03Rik	Slc15a3	Eda2r	Gbp6	Prss23
184	Gpx2	Rufy4	Siglec1	Serpina3n	Gbp6	Tmem154	Clic1
185	F2rl2	Ifi44	Tex11	Fgf2	Tmem154	Cd63	Kif18b
186	Drd4	Klk2-ps	Fcgr1	Trib1	Cd63	Aldh1l2	Srgn
187	Pla2g5	Oasl2	Myo1f	Capg	Aldh1l2	Pla2g4a	Ccdc69
188	Cdhr2	Ifnlr1	Slfn8	P2ry2	Pla2g4a	Gm45774	Sh3pxd2b
189	Ccr1	5033406O09Rik	Gcnt1	Gbp2	Gm45774	Epha2	Lpin3
190	Ptgir	Gm16152	C3ar1	Tuba1c	Epha2	Siglec1	Stat3
191	Lox	Stra6l	Il18rap	Tmem26	Cd9	Cd9	Irgm1
192	Rhoj	Kif2c	Tuba1c	Sec16b	Plau	Plau	Ehd4
193	Tnfrsf23	Cd48	Tpx2	Cebpd	Hmga1	Hmga1	Amotl1
194	Cd72	Bub1	Ncaph	Peg12	S1pr2	S1pr2	Niban2
195	1700008K24Rik	Fam187a	Asf1b	Greb1	Prss23	Prss23	Dysf
196	Kcnj15	Cd1d1	Hmmr	Pnoc	Clic1	Oas1g	Igtp
197	Meox1	Gprc5a	Oas3	Ly9	Kif18b	AA467197	AU020206
198	Gm2721	Sv2c	Wfdc17	Crabp2	Srgn	Clic1	Lrtm2
199	Akr1b8	Insl3	Tlr13	Adam8	Ccdc69	Kif18b	Slc5a3
200	Milr1	Snx31	1110002J07Rik	Zfp36	Sh3pxd2b	Srgn	Cd86
201	Egr2	Fbxw23	Morrbid	Rab20	Lpin3	Ccdc69	Cstb
202	Gldn	Gm4951	Ifi27l2a	Trim47	Stat3	Sh3pxd2b	Nupr1
203	Rps7-ps2	Fgl2	Ripk3	AI506816	Irgm1	Lpin3	S100a6
204	Gm11816	Gm42928	Aunip	Plin2	Ehd4	Stat3	Csf2rb2
205	C920009B18Rik	Parp3	Pik3ap1	Trim15	Amotl1	Irgm1	Apobec1
206	Mir212	Ube2c	Glipr2	Trhr2	Niban2	Ehd4	Litaf
207	Rnf125	Stmnd1	Lgals1	Csrnp1	Dysf	Amotl1	Piezo1
208	Soat2	Gm52988	Eldr	Ier3	Igtp	Niban2	B4galt1
209	Ptgs2	Scara5	Mndal	Tnfrsf1a	AU020206	Dysf	Rest
210	Mir132	Gm21860	Slc2a4	Cdt1	Zc3h12a	Igtp	Arhgdib
211	Fcrl6	Rgs1	Bcl3	Msn	Lrtm2	Oas1a	Ampd3
212	Gm21860	5430430B14Rik	Arhgap9	Ppm1j	Slc5a3	AU020206	Cacna2d4
213	Maff	Slfn9	Gtse1	Vgf	Cd86	Lrtm2	Gm42047
214	Itgax	Rsad2	Slfn2	Vim	Cstb	Slc5a3	Mt1
215	Crispld2	C030004G16Rik	Casp4	Gdnf	Nupr1	Cd86	Cd109
216	Tlr2	Medag	Cd200r1	Ret	S100a6	Cstb	Nup210l
217	5830432E09Rik	Gm32742	Naip2	Creb3l1	Csf2rb2	Nupr1	Tmem106a
218	Ifi209	Ercc6l	Epsti1	Gm39090	Apobec1	S100a6	Plce1
219	Zc3h12d	AI506816	Themis2	Lrg1	Litaf	Bach2os	Pdpn
220	Mc3r	Tspo	Oas1b	Gm29676	Fut4	Csf2rb2	Il13ra1
221	Pcsk9	Ppm1j	A130077B15Rik	Bdnf	Piezo1	Apobec1	Ncf4
222	A730049H05Rik	Cep55	Ccnb2	Tnc	1700023B13Rik	Litaf	Adgrg6
223	Iqcn	Col3a1	Slc43a3	Tm4sf1	B4galt1	Piezo1	Sdc4
224	Igfn1	Msn	Lgals3	Crhbp	Rest	B4galt1	Nlrp3
225	Gimap4	Gm29292	Ncf4	Has2	Arhgdib	Rest	Eif4ebp1
226	B3gnt5	St14	Loxl1	Cpb1	Ampd3	Arhgdib	Myd88
227	Gm45199	Cela1	Fam167b	Tarm1	Cacna2d4	Ampd3	Kif18a
228	Sp7	Irf7	Clspn	9330175E14Rik	Gm42047	Cacna2d4	Csf2rb
229	4833415N18Rik	Lox	Lat2	Thbs4	Tcaf2	Gm42047	Cdr2
230	Pde6b	Rhoj	Capg	H2-Ab1	Mt1	Mt1	Nfkb2
231	Hspb3	Oas1a	Xlr	Wwtr1	Cd109	Cd109	Ms4a6b
232	Tgm5	Kdelr3	Ifi211	Tgfbi	Nup210l	Nup210l	Myh9
233	Gm11190	Neil3	Hck	Fcgr2b	Tmem106a	Tmem106a	Lat2
234	Car13	Gpnmb	Dlgap5	Gm49774	Plce1	Plce1	Gja5
235	Steap1	Peg12	Il1rl2	Nedd9	Pdpn	Pdpn	Col20a1
236	Oit3	Anxa2	9930111J21Rik2	Rflna	Il13ra1	Il13ra1	Dennd2c
237	Tafa4	Sec16b	Tgfbi	Radx	Ncf4	Ncf4	Ptges
238	Xirp1	Mlkl	Tspo	Gadd45b	Adgrg6	Adgrg6	Mdfic
239	Gckr	Tlcd2	4930579G24Rik	Runx1	Sdc4	Sdc4	Ltbr
240	Scn4a	Gad1os	Ch25h	Slc4a11	Nlrp3	Nlrp3	Psmb8
241	Trbc2	Tubb6	Irf8	Cd63-ps	Eif4ebp1	Ifi205	P4ha3
242	Ahnak2	Col17a1	Tent5c	Tagln2	Myd88	Eif4ebp1	Ubtd1
243	Gm49518	Col5a3	Dscc1	Sertad1	Kif18a	Myd88	Hrct1
244	Gfap	Kcnq1	Upp1	Ccl6	Csf2rb	Kif18a	Erich2
245	Fgl2	Glycam1	Kif18a	Pdlim4	Cdr2	Csf2rb	Rhoc
246	Pax1	Ucn2	C130050O18Rik	Hsf2bp	Nfkb2	Cdr2	Tgfb1
247	Baat	Tarm1	Tnni3	Hs3st3b1	Ms4a6b	Nfkb2	Shc4
248	C3ar1	Tlr1	Tmem156	Nefh	Myh9	Ms4a6b	Rhbdf1
249	Icam1	A530076I17Rik	Ano7	Scara5	Lat2	Myh9	Rhbdf2
250	Spaar	E2f7	Kif14	Morrbid	Gja5	Lat2	Cited1
251	Hbegf	Pilra	Cep55	Map3k6	Col20a1	Gja5	Serpinh1
252	Cyp24a1	Gm5431	Gm7932	Galnt15	Dennd2c	Col20a1	Lonrf3
253	E330032C10Rik	Top2a	Gm31805	Cacna1f	Ptges	Dennd2c	Serping1
254	Scgb3a1	B430306N03Rik	Fignl1	1700014D04Rik	Mdfic	Klk6	Cp
255	Gjb3	Radx	Adgrg3	Cd93	Ltbr	Ptges	Klhl6
256	Tubb6	5830432E09Rik	Cyba	Cxcl16	Psmb8	Mdfic	Col4a1
257	Sdc1	Tnc	Sp110	AU023762	P4ha3	Ltbr	Ifi27l2a
258	Ifi204	Mki67	Gm3248	Odc1	Ubtd1	Psmb8	Slc39a14
259	Slc6a3	Slc43a3	Naip6	Stk40	Hrct1	P4ha3	Slfn9
260	Avpr1a	Morrbid	Spi1	Fhad1	Erich2	Ubtd1	Il17ra
261	Aipl1	Ddx60	Ifit1	S100a10	Rhoc	Hrct1	Col16a1
262	Anxa2	Apobec1	Cenpf	Gimap9	Tgfb1	Erich2	Cd52
263	1700048F04Rik	AU022793	Tk1	Loxl2	Shc4	Rhoc	Ube2c
264	Pdyn	Pole2	BC035044	Plekhg6	Rhbdf1	Tgfb1	Lgals1
265	Adamtsl3	Serpina3i	Kif15	Mmp19	Rhbdf2	Shc4	Bach1
266	Mdfi	P4ha3	Tlr7	Tlr13	Cited1	Hmga2	Hk3
267	Aqp1	Ly9	Kif18b	Tmem252	Serpinh1	Rhbdf1	Mrps6
268	Ucn2	Ifitm3	Serpinb5	Igfbp7	Lonrf3	Rhbdf2	Mvp
269	Tktl1	Lrrc25	Pon3	Nes	Serping1	Cited1	Fbln5
270	Cgref1	Phf11d	Ifit3	Kcnk13	Cp	Serpinh1	Elf4
271	Hpx	B3gnt5	Ctse	Tes	Klhl6	Lonrf3	Cflar
272	Fasl	Ifit1	Uhrf1	Fam167a	Col4a1	Serping1	Tirap
273	Hspb6	Dlgap5	Gm15408	Gm42928	Ifi27l2a	Cp	Ripk3
274	Gpr84	Ncapg	Ccdc89	Gm52988	Slc39a14	Klhl6	Ppp1r3c
275	Procr	Ccl9	Greb1	Lrrc32	Slfn9	Col4a1	Tspo
276	Osmr	Uhrf1	Gbp6	Tpm4	Il17ra	Ifi27l2a	Ccdc80
277	Tafa3	Oas1g	Eme1	Lyve1	Col16a1	Slc39a14	Rasa4
278	Il2rg	Trbc2	Oas1a	Sdf2l1	Cd52	Slfn9	Micall2
279	Alkal2	Ccnb1	H2-DMb2	Ptgfrn	Ube2c	Il17ra	Gm42031
280	Gm44007	Cxcl16	Hk3	5430430B14Rik	Lgals1	Col16a1	Col5a3
281	Pmepa1	Erich2os	Cenpa	Smim3	Bach1	Cd52	Npy
282	Tmem45a2	Dmkn	Mcm10	Wfdc17	Hk3	Ube2c	Fyb
283	A2m	Fam111a	Iigp1	Slc14a1	Mrps6	Lgals1	Flna
284	Adamts1	Ulbp1	Hspb6	Dusp4	Mvp	Kcnn4	Lrig1
285	Samd11	Gm49774	Gvin-ps7	Slfn2	Fbln5	Bach1	Gpr183
286	Efcab8	Cbln1	Rab32	Cyp1b1	Elf4	Hk3	Vav1
287	Tlr1	Cdca2	Ptpn6	Gja3	Cflar	Mrps6	Tram2
288	Col27a1	Gbp2	P2rx1	Sv2c	Tirap	Slfn8	Cd274
289	Pabpc1l	Slc28a2	Trim30a	Fstl3	Ripk3	Mvp	Ehd2
290	Dmbx1	Fblim1	Npnt	Casp4	Ppp1r3c	Fbln5	Spi1
291	Gm12097	Mall	Acot5	Pros1	Tspo	Elf4	Creb3l2
292	Mt2	Csf2rb2	Trp63	Ifitm3	Ccdc80	Cflar	Gm37277
293	2610307P16Rik	Gm43089	Cryba4	Grrp1	Rasa4	Tirap	Spint1
294	Gpr3	Melk	Sphk1	Mapkapk3	Micall2	Ulbp1	AB124611
295	Loxl1	Glipr2	Ccr1	Zfp703	H4c9	Ripk3	Layn
296	Crh	Casp4	Depdc1b	Slc22a21	Gm42031	Ppp1r3c	Cnn3
297	Gm43684	Gm10165	Bach2os	Myo1e	Col5a3	Tspo	Jpt2
298	Gm13889	BE692007	Deup1	Acan	Npy	Ccdc80	Pfkfb3
299	Pim1	Pclaf	Fam111a	Srxn1	Fyb	Rasa4	Itga2b
300	Cartpt	Rflna	Itgb2	Pawr	Flna	Micall2	Syk
301	Ctla2a	Vdr	Emp3	Kdelr3	Lrig1	Gm42031	Cyba
302	4930533K18Rik	Eme1	Ppp1r3b	Spsb1	Gpr183	Col5a3	Cd84
303	Rgs1	Procr	Slamf6	Tgm2	Vav1	Npy	Card19
304	Ecel1	Pif1	Prr11	Endou	Tram2	Fyb	Frrs1
305	Mall	Pnoc	Chaf1b	Arpc1b	Cd274	Flna	Nlrc5
306	Itih4	Rrad	Cd44	Dab2	Ehd2	Lrig1	Il33
307	S100a11	Cdt1	Ifitm1	St14	Spi1	Gpr183	Ctsc
308	Glipr2	S100a6	Cd48	Sbno2	Creb3l2	Vav1	Fam111a
309	Bag3	Iigp1	Igsf6	Cela1	Gm37277	Lpo	Il1r1
310	Il21	Pbk	9930014A18Rik	Ucp2	Spint1	Tram2	Ttf2
311	Scg2	Gm35037	Fcrl1	BE692007	AB124611	Cd274	Ifitm10
312	Baz1a	Isg15	Il12a	Il4ra	Layn	Mlkl	Clec5a
313	Gm45597	Tmem26	Gm34121	Slc43a3	Cnn3	Cd48	Sh3bp2
314	Cybb	Clic1	B430306N03Rik	Trib3	Jpt2	Ehd2	Tlr7
315	Fblim1	AU023762	Wdr62	Pif1	Pfkfb3	Spi1	Irf8
316	Mustn1	Ckap2l	Car13	Spata13	Itga2b	Bst2	Samsn1
317	Gem	Ccdc69	Rac2	Adam12	Syk	Clec7a	Ecm1
318	Spata19	Plekhg6	Mastl	Tspan9	Cyba	Creb3l2	Eva1b
319	Fos	Ifit3	Cxcl16	Gfpt2	Cd84	Gm37277	Fcer1g
320	Mgl2	Nptx2	Ms4a7	Emp3	Card19	Spint1	C4b
321	Olfr91	2310001H17Rik	Meiosin	Parp3	Frrs1	AB124611	Rgs20
322	S1pr3	Trim47	P2ry6	Cd68	Nlrc5	Layn	Tead3
323	Msh5	Emp3	Ddx60	Tmbim1	Il33	Cnn3	P2ry6
324	Rab7b	Dab2	Frrs1	Emilin1	Ctsc	Jpt2	Lix1l
325	Itprip	Jsrp1	Lrmp	Glis3	Fam111a	Pfkfb3	Itgav
326	Cxcl1	Creb3l1	Acss3	Akap12	Il1r1	Itga2b	Ggta1
327	Fut4	Cybb	Ifi30	Rbm47	Ttf2	Syk	Tnfrsf10b
328	Snai1	Tagln2	Mrps6	Fcrls	Ifitm10	Cyba	Tnfrsf1b
329	Col3a1	Snai1	Gm42047	H2-Q4	Clec5a	Cd84	Cast
330	D730005E14Rik	Hk3	Tspan32	Tgif1	Sh3bp2	Card19	Lcp1
331	Dtl	Ctla2a	Ebi3	Plek	Tlr7	Frrs1	Tead1
332	Dnah10	Ccdc78	Spc25	Medag	Irf8	Nlrc5	Maml3
333	Slc15a3	Hbegf	Samsn1	Cebpb	Samsn1	Il33	Arhgap31
334	Epcam	Csf2rb	Nlrp3	Hspg2	Ecm1	Ctsc	Cd180
335	Serpina3n	Cdc25c	Agbl2	Eda2r	Eva1b	Fam111a	Igfbp3
336	Wee2	Car13	Mpeg1	Gbp6	Fcer1g	Il1r1	Ckap4
337	2410004I01Rik	Gipr	Arl11	Tmem154	C4b	Ttf2	Myc
338	Fgf2	Nes	Trim34a	Gm13293	Rgs20	Ifitm10	Hspb8
339	Trib1	Glrp1	Adgre1	Cd63	Tead3	Clec5a	9330188P03Rik
340	Arc	Alkal2	Rab7b	Aldh1l2	P2ry6	Sh3bp2	Tlr4
341	Capg	Tdrd9	Tmem154	Lpl	Lix1l	Tlr7	Ppp1r3b
342	P2ry2	Gdnf	Rad51ap1	Pla2g4a	Itgav	Irf8	Dbf4
343	Ccn1	Naip2	Col4a6	Dusp27	Ggta1	Samsn1	Ptger4
344	Gadd45g	Crhbp	Dennd2c	Aff1	Tnfrsf10b	Arl11	Vwa5a
345	Thbs1	Cdkn1a	Ltb4r1	Gm49300	Cebpa	Ecm1	Sh3tc1
346	Gnat1	Bst2	Birc5	Gm45774	Tnfrsf1b	Eva1b	Nradd
347	Gbp2	Itgax	Ccdc3	Irak3	Cast	Fcer1g	Mtmr11
348	Arhgap28	Cenpi	Lrrc25	Epha2	Lcp1	C4b	Arhgef40
349	Tuba1c	Cdk6	Pla2g5	Rasl11a	Tead1	Rgs20	Ctsz
350	Tmem26	Ier3	Fxyd3	Gabre	Maml3	Tead3	Casp8
351	Sec16b	Crh	Oasl2	Cd9	Arhgap31	P2ry6	Upp1
352	Cebpd	Fcgr1	Kif2c	Plau	Slc17a9	Lix1l	Plekhg2
353	Eldr	Vill	Il21r	Hmga1	Cd180	Itgav	Ppp1r18
354	Peg12	AU020206	Tbxas1	B3gnt3	Igfbp3	Tnfsf9	1810059H22Rik
355	Myo3b	Hlx	Traf3ip3	S1pr2	Ckap4	Ggta1	Sox7
356	Gm43058	Kif18a	Rinl	Prss23	Myc	Tnfrsf10b	Dok1
357	Greb1	Barx2	Tdrd12	C030004G16Rik	Hspb8	Tnfrsf1b	Ifi30
358	Pnoc	Glis3	Zc3h12a	Cdyl	9330188P03Rik	Cast	A930003O13Rik
359	Ly9	Lrg1	Bard1	Cd1d1	Tlr4	Lcp1	Itpripl2
360	Cd101	Stil	Cenpk	Lbh	Ppp1r3b	Tead1	E2f7
361	Gm10382	Hspb3	Syt15	B430319F04Rik	Tmem123	Maml3	Ly86
362	Crabp2	Lpo	AU022793	Clic1	Dbf4	Arhgap31	Fgfr1
363	Adam8	Eda2r	Hrct1	Uox	Ptger4	Cd180	Ccr5
364	Gm31718	Tmem106a	Alox5ap	Tpbg	Vwa5a	Igfbp3	Gins1
365	Zfp36	Dtl	Adap2os	Adm	Sh3tc1	Ckap4	Fermt3
366	Il1rl1	Igfbp3	Gusb	Kif18b	Nradd	Myc	Tnfrsf11a
367	I730030J21Rik	Pdlim4	A630001G21Rik	Srgn	Mtmr11	Hspb8	Palld
368	Rab20	Slc16a3	S1pr3	Spry4	Arhgef40	9330188P03Rik	Slc7a7
369	Trim47	Gm15410	Ttk	Ccdc69	Ctsz	Pilra	Npl
370	AI506816	Tgif1	Cdk1	Blvrb	Casp8	Tlr4	Plcb3
371	Plin2	Il4ra	Gm44861	Sh3pxd2b	Upp1	Ppp1r3b	Plscr1
372	Rmi2	Acap1	Glis3	Lpin3	Plekhg2	Dbf4	Itgb1
373	Trim15	Gm30042	Nsl1	Adamts5	Ppp1r18	Ptger4	Anxa5
374	Trhr2	Npl	Cyp4f18	Stat3	1810059H22Rik	Vwa5a	Pycard
375	Gm38342	Tes	Lyz2	Irgm1	Sox7	Sh3tc1	Hcls1
376	Csrnp1	Eif4ebp1	Naip5	Ehd4	Dok1	Nradd	Sox18
377	Nfil3	S100a10	Aspm	Amotl1	Ifi30	Mtmr11	Igsf6
378	Trim72	Fgf2	Cenpi	Niban2	A930003O13Rik	B430306N03Rik	Rel
379	Ier3	Tent5c	Gm49614	Dysf	Itpripl2	Phf11b	Itpkb
380	Tnfrsf1a	Loxl2	Fut4	Igtp	E2f7	Arhgef40	Itgb2
381	Gucy2c	Endou	Nfkb2	AU020206	Ly86	Ctsz	Ldlrap1
382	Cdt1	Ticrr	Gna15	Lrtm2	Fgfr1	Casp8	Ifitm2
383	A830029E22Rik	Acan	Was	Slc5a3	Ccr5	Upp1	Slc25a24
384	Gm9586	Cacna1f	Gm30003	Cd86	Gins1	Gm12250	Ezr
385	Msn	Erich2	1700023B13Rik	Cstb	Fermt3	Plekhg2	Nid1
386	Gm14636	Tasl	Fblim1	Nupr1	Nos2	Ppp1r18	Hk2
387	Ppm1j	Ctsc	Aim2	S100a6	Tnfrsf11a	1810059H22Rik	Col12a1
388	Vgf	Chaf1b	Iqgap3	Ankrd34c	Palld	Sox7	Apobec3
389	Myom2	Tlr4	Tor4a	Trpv4	Slc7a7	Dok1	Csf1
390	Vim	Ms4a6b	Fcrls	Ecscr	Npl	Ifi30	Iqgap1
391	Gdnf	Ifi27l2a	C1qa	Csf2rb2	Plcb3	A930003O13Rik	F2r
392	Htr1d	Casq2	Lgals3bp	Clic4	Plscr1	Itpripl2	Nckap1l
393	Ret	Arl11	C4b	Dok5	Itgb1	E2f7	Lcp2
394	Creb3l1	Aldh1l2	Vav1	Apobec1	Ier5l	Ly86	Gpnmb
395	Tmem236	Stc2	Tcaf2	Litaf	Anxa5	Fgfr1	Trim25
396	Gm39090	Gbp3	Itga5	Adamts9	Dnah10	Ccr5	Oaf
397	4931440P22Rik	Tll1	Abhd15	Piezo1	Pycard	Gins1	Cd53
398	Lrg1	Trhr2	Tm4sf1	Tead4	Hcls1	Fermt3	Btk
399	Gm29676	Osmr	Fzd5	Fhad1os2	Sox18	Ercc6l	Tln1
400	Bdnf	Ifi30	Afmid	Itgb3	Igsf6	Tnfrsf11a	Pkn3
401	Tnc	Mcm3	Thbs4	B4galt1	Rel	Palld	Hck
402	Tm4sf1	Angpt2	Fcgr2b	Rest	Itpkb	Slc7a7	Trim30a
403	Crhbp	Arhgdib	Gm38158	Arhgdib	Itgb2	Npl	Themis2
404	Has2	Cd68	Nuf2	Ampd3	Ldlrap1	Plcb3	Nfe2l2
405	C230024C17Rik	Gm29676	Gpr183	Hlx	Ifitm2	Plscr1	Elk3
406	Cpb1	Spc25	Kif4	Cyyr1	Slc25a24	Itgb1	Pon3
407	Gm34583	Rab7b	Clec4a2	Th	Ezr	Anxa5	Rbp1
408	Tarm1	Prom2	Rhoj	Tgfb1i1	Nid1	Pycard	Mcm3
409	9330175E14Rik	Loxl1	Tnfrsf14	Cacna2d4	Hk2	Hcls1	Trip10
410	Thbs4	Slc5a3	Pgpep1l	Gm42047	Col12a1	Sox18	Cd151
411	H2-Ab1	Mcemp1	Ccdc80	Shc3	Apobec3	Igsf6	Slc11a1
412	Wwtr1	Ptgfrn	S100a11	Mt1	Csf1	Rel	Vwa1
413	Myrfl	Adm	Gmfg	Furin	Iqgap1	Itpkb	Ahnak
414	Tgfbi	Inmt	Smpdl3b	Cdkn3	F2r	Itgb2	Psd4
415	Fcgr2b	Pros1	Ppm1j	Pappa	Atp8b5	Ldlrap1	Apobr
416	Ccna1	Olfr111	Prox1os	Cd109	Nckap1l	Ifitm2	Fes
417	Gm49774	Elf4	Nrtn	Nup210l	Lcp2	Slc25a24	Ctsl
418	Nedd9	Gm3924	Clca3a1	Pvr	Gpnmb	Ezr	Mafb
419	Ier2	4930470P17Rik	Wdfy4	Tmem106a	Trim25	Nid1	Rrbp1
420	Cd74	Haspin	Exo1	Thbd	Oaf	Hk2	Fcgr3
421	Rflna	Gm10521	AI467606	Plce1	Cd53	Col12a1	Espl1
422	Cldn15	Npy	C2cd4d	Barx2	Btk	Apobec3	Aurka
423	Radx	Aspm	Parp3	Pdpn	Tln1	Csf1	Plp2
424	Gadd45b	Lyve1	Ctsc	Il13ra1	Pkn3	Iqgap1	Trim56
425	Runx1	Cd9	BC037039	Hcn4	Hck	Ifit3	Erbin
426	Slc4a11	Pdyn	Havcr2	Ncf4	Trim30a	F2r	Col18a1
427	Cd63-ps	Fcgr2b	Mms22l	Mir17hg	Themis2	Nrap	Irgm2
428	Tagln2	Aunip	Gm19935	Adgrg6	Nfe2l2	Nckap1l	Sgpl1
429	Sertad1	Cdhr2	Haao	Sdc4	Elk3	Lcp2	Stab1
430	Adcyap1	Arpc1b	9530051G07Rik	Nlrp3	Pon3	Gpnmb	Spry1
431	B530045E10Rik	Pim1	Siglece	Tlcd2	Rbp1	Trim25	Mpeg1
432	Npas4	Rrm2	Cacna2d4	Eif4ebp1	Mcm3	Kif23	Cav1
433	Lvrn	Maff	Gm45424	Mthfd2	Trip10	Oaf	Muc1
434	Fpr2	Gucy2g	Dock8	Myd88	Cd151	Cd53	Serinc2
435	Ccl6	Igfbp7	Tgif1	Kif18a	Slc11a1	Btk	Ddx39a
436	Pdlim4	Col4a6	4732463B04Rik	Syt6	Vwa1	Tln1	Tax1bp3
437	Hsf2bp	Tnfrsf1a	Ctsz	Csf2rb	Ahnak	Pkn3	Ano6
438	Pcsk1	Vgf	Espl1	Cdr2	Psd4	Hck	Tyrobp
439	Hs3st3b1	Cd63	Clec5a	Cemip2	Apobr	Trim30a	Serpinf1
440	Oxgr1	2010308F09Rik	Muc1	Nfkb2	Ccdc86	Themis2	H2-D1
441	Kdm6bos	Peg10	Slamf8	Ms4a6b	Fes	Nfe2l2	Cdc42ep1
442	Prss16	Tor4a	Gja5	Myh9	Ctsl	Elk3	Ctnna1
443	Ngf	Lcp1	Cfap126	Spry2	Mafb	Pon3	Trf
444	Cnksr1	Mapkapk3	C1qc	Lat2	Rrbp1	Rbp1	Tspan4
445	Nefh	Ankrd1	Ska1	Gja5	Fcgr3	Mcm3	S100a16
446	1700023B13Rik	Adamtsl3	Eya4	Phex	Espl1	Trip10	Anxa4
447	Scara5	Pik3ap1	Kif11	Itpkc	Aurka	Cd151	Kcnj2
448	Morrbid	Plau	Pdlim4	Serpina12	Plp2	Slc11a1	Ltbp1
449	Map3k6	Gcnt1	Dok1	4933421A08Rik	Trim56	Vwa1	Fhdc1
450	Plb1	Tgfb1	Gm15445	Col20a1	Erbin	Ahnak	Dna2
451	Galnt15	Ndc80	Hcst	Dennd2c	Col18a1	Psd4	Pik3r5
452	Cacna1f	Il13ra1	Hs3st3b1	Sstr2	Irgm2	Gbp3	Gpx8
453	1700014D04Rik	Mrps6	Sh3bp2	Vegfa	Sgpl1	Apobr	C1qb
454	Cd93	Ggta1	Gm13033	Ptges	Stab1	Galnt6	Gm50048
455	Gm35455	9330188P03Rik	Tmem106a	Socs1	Spry1	Fes	Bmp1
456	Olfr1372-ps1	Rnf125	Tnfrsf12a	Id1	Mpeg1	Fcgr1	Ftl1
457	Gm7265	Fcrls	Myo1g	Mdfic	Neat1	Ctsl	Zfp36l2
458	1300017J02Rik	Cd63-ps	Plscr2	Ltbr	Rbpj	Mafb	Arhgap30
459	Cxcl16	Gm30938	AI506816	Psmb8	Cav1	Erv3	Aqp4
460	AU023762	AB124611	Olfml3	P4ha3	Muc1	Rrbp1	Ncan
461	Odc1	Ptgr1	Endou	Pmp22	Smox	Fcgr3	Anxa3
462	Stk40	Dennd2c	Pycard	Hpdl	Serinc2	Oasl2	Stat6
463	H4c9	Hsf2bp	Gpr179	Map2k3	Ddx39a	Espl1	Eif2ak2
464	Fhad1	Cbln4	Rpgrip1	Ubtd1	Tax1bp3	Aurka	Slc39a1
465	Ascl2	Dnaaf3	Pimreg	Hrct1	Ano6	Plp2	Tmem202
466	S100a10	Slfn8	Mlph	Cdyl2	Tyrobp	Lrrc25	H6pd
467	D630039A03Rik	Slfn2	Itgam	Erich2	Serpinf1	Trim56	Shroom3
468	Moap1	Itgb3	Irgm1	Rhoc	H2-D1	Erbin	Ripk1
469	Slc43a1	Ifit3b	Slc37a2	Cbln4	Nop9	Col18a1	2810049E08Rik
470	Gimap9	Nlrc5	Brca1	Rara	Cdc42ep1	Irgm2	Camkv
471	Syce1	Asb4	Gm20559	Ly6a	Ctnna1	Sgpl1	Gm41414
472	Loxl2	Troap	Rhoh	Tgfb1	Trf	Haspin	Tmem191c
473	Plekhg6	Irgm1	Cdkn2c	Grem2	Bub1b	Stab1	Plppr3
474	Tspan11	Emilin1	Tram2	Shc4	Tspan4	Cdsn	Rtl4
475	Mmp19	Asf1b	Tectb	Sorcs3	Dmrta2	Spry1	Jph4
476	Tlr13	P2ry2	Stab1	Jun	S100a16	Gucy2g	Serpini1
477	Adprhl1	Cenpf	Gm37310	Rhbdf1	Anxa4	Mpeg1	Runx1t1
478	Tmem252	Iqgap3	Foxm1	Rab39	Kcnj2	Cav1	Car11
479	Igfbp7	Nfkb2	Sec16b	Rhbdf2	Ltbp1	Racgap1	Fabp3
480	Pi15	Tmem154	1700060J05Rik	Cited1	Fhdc1	Arhgap9	Bcan
481	Gm44067	Ret	Igfbpl1	Rgs4	Dna2	Muc1	Galntl6
482	Gbx1	Ecscr	Tcf19	Serpinh1	Pik3r5	Serinc2	Nrsn2
483	Gm26868	Gm42047	Acy3	Hspa5	Gpx8	Ddx39a	Pcdh19
484	Nes	Slamf9	Col5a3	Klf6	C1qb	Fanci	Crym
485	Kcnk13	Psmb8	C130046K22Rik	Lonrf3	Gm50048	Lrr1	Pcsk2os1
486	Tes	Tpbg	P4ha3	Serping1	Bmp1	Tax1bp3	Dcx
487	Acat3	Gm29340	Slc39a4	Cp	Ftl1	Ifit1	Itga4
488	Lyzl4	Cpb1	Fam83d	Klhl6	Hnrnpf	Ano6	Pnck
489	Egr1	Pla2g4a	Tlr9	Col4a1	Zfp36l2	Tyrobp	Ntsr2
490	Fam167a	Ddias	Ncf1	Bcl6b	Arhgap30	Serpinf1	Nos1
491	Gm42928	Ifi203	Ctsd	Atf4	Aqp4	H2-D1	4930488L21Rik
492	Pcdh8	1700014D04Rik	Gm10461	Ifi27l2a	Ncan	Cdc42ep1	Pfn4
493	Gm52988	Thbs4	A730020M07Rik	Slc39a14	Anxa3	Ctnna1	Cadps2
494	Gm49249	Lat2	Mlkl	Slfn9	Stat6	Gcnt1	Slc35f1
495	Trpm5	Gabre	Rflna	Il17ra	Snhg5	Trf	C230057M02Rik
496	Lrrc32	Gm9902	Tnfrsf11b	Col16a1	Prex1	Tspan4	Erbb4
497	Penk	Tnfrsf11b	Gm15743	Cd52	Eif2ak2	S100a16	Gucy1a1
498	Il1b	Plek	Apobr	Ube2c	Slc39a1	Anxa4	Kcnc2
499	Tpm4	Cd84	Tacr1	Efhd2	Tmem202	Kcnj2	Mme
500	Hs3st2	Plscr2	Cfap91	Lgals1	H6pd	Cenpf	Zfp853
501	9530059O14Rik	Pla2g5	Pirb	Ier5	Shroom3	Ltbp1	1110032F04Rik
502	Lyve1	Th	Ang	Bach1	Pde3b	Fhdc1	Slc9a3
503	Sdf2l1	P2ry10b	Pnp2	Hk3	Ripk1	Dna2	Slc9a2
504	Ptgfrn	Sbno2	Adora3	Mrps6	Lpar2	Pik3r5	Apol8
505	5430430B14Rik	Plp2	Riiad1	Klf5	Hmgb2	Gpx8	Cyp4f15
506	Smim3	Baz1a	Mamdc2	Gm3294	Dnajb3	C1qb	Spin2c
507	Wfdc17	Cd200r1	Eda2r	Mvp	Tas1r3	Gm50048	Aqp11
508	Gm7993	Dysf	Cybrd1	Vash2	Col6a5	Bmp1	Asb16
509	Slc14a1	Arl9	H4c9	Fbln5	AL450395.1	Ftl1	Sox1ot
510	Cdcp1	Tead4	Dnaaf3	Elf4	Acat3	Exo1	Cd46
511	Dusp4	Spata19	Tsku	Cflar	Gm16364	Zfp36l2	Fam184b
512	Slfn2	Pdpn	Tmem202	Tirap	Mocos	Arhgap30	Gm2061
513	Ankfn1	Gimap9	Il4ra	Kmt5a	Pcdhgb8	Neurl3	Nxph2
514	Cyp1b1	Trib1	S100a6	Phlda3	Gm43457	Aqp4	Gprin3
515	Gm5278	Cd93	9530062K07Rik	Ripk3	H1f2	Abi3	Stk26
516	Gja3	Gpr35	5330413P13Rik	Ppp1r3c	Llgl2	Ncan	Ccn3
517	Plekhg4	Sox7	Mybl2	Tspo	Nfya	Anxa3	Neurl1b
518	Cd28	Birc5	Prokr1	Ccdc80	Il6ra	Stat6	Egfem1
519	Cibar2	Siglecf	Gm27002	Rasa4	Spsb3	Eif2ak2	Epha8
520	Sv2c	Clspn	Casp8	Zyx	Gpc4	Slc39a1	Echdc2
521	Cdh4	Cd300ld	Gm11772	Micall2	Itga9	Tmem202	Gdf10
522	Grin3b	Trib3	Pla2g4a	Col7a1	Tinf2	H6pd	Sypl2
523	5033430I15Rik	Grrp1	Cd33	Gm42031	Vcl	Shroom3	Zmynd10
524	Kdm6b	Hmga1b	Lyn	Col5a3	Lgals12	Cep55	Lypd1
525	Baiap2l1	G530011O06Rik	Tmem253	Ly96	Gm19410	Ripk1	Cldn10
526	Aloxe3	Itga2b	Ifitm3	Npy	Gm20083	P4hb	Pde11a
527	Fstl3	Fhad1	Ltc4s	Fyb	2900022M07Rik	Gm44250	Npr3
528	Casp4	Tpm4	Lpxn	Adcy4	Capn6	Lrmp	Rasal1
529	Pros1	Cdc20	Cenph	Flna	Akr1c14	Tor3a	Cntnap3
530	Spem1	Mcm5	Il2rg	Lrig1	Gm37176	Spidr	Mgat4c
531	Ctsk	Rbp1	Cd84	Gpr183	Lrrc6	Ddias	Cdkl1
532	Ifitm3	Plin2	Dennd1c	Vav1	Gli1	Ptpn6	9330111N05Rik
533	Dusp9	Slc4a11	Igtp	Tram2	Gm15564	Renbp	Pnma3
534	Gpr151	Vwf	Adgb	Kctd11	Gm5468	Slc12a7	Ankrd63
535	Grrp1	Mdfi	Sec31b	Mcl1	Dlx6os1	Slc35f6	9130024F11Rik
536	Mapkapk3	Ripk3	Fyb	Cd274	Gm38192	Tmem253	Ctxn2
537	1110035H17Rik	Rhod	Plcg2	Fignl2	4930447C04Rik	Plekha2	Edn3
538	Zfp703	Prr11	C1qb	Ptpn12	Gm9866	Dhrs1	Rab26
539	Slc22a21	Ifih1	Fcer1g	Chst3	2810049E08Rik	Iigp1	9630001P10Rik
540	Myo1e	Dusp4	Ccna2	Zfp469	Camkv	Prrx2	Ntsr1
541	Opn3	Bdnf	Plekha2	Ehd2	Gm41414	Jak3	Upk1b
542	Acan	Bgn	Runx1	Gimap8	Tmem191c	Rhbdl2	Dio3
543	Depp1	Wwtr1	Sox7	Spi1	Plppr3	Cmklr1	Gm2824
544	C2cd4b	Card11	Apobec3	Lancl3	Gm38336	Ccnf	Smim17
545	Srxn1	Tlr13	Pclaf	Creb3l2	Rtl4	Ppp1r14b	Hlf
546	Gm17501	Phospho1	Ccr5	Gm37277	Jph4	Myo1g	C030018K13Rik
547	Gm16310	Cdkn3	Btk	Asb4	Serpini1	Slc16a3	Gpr12
548	Gm15533	Cyba	Trem2	Id2	Myh7	Lyz2	Gm12198
549	Pawr	Upp1	Serping1	Spint1	Runx1t1	Lmnb1	Hes5
550	Kdelr3	Dscc1	G630022F23Rik	AB124611	Car11	Irf9	Gm31614
551	Pcdh12	Stat3	Lpar5	Layn	Fabp3	Melk	Vmn2r84
552	Spsb1	Apod	Mcm5	Cnn3	Bcan	Plod3	6330420H09Rik
553	Tgm2	Ccdc80	Gm37805	Jpt2	Prr16	Ptbp3	Gm48408
554	Ccdc103	Plce1	Ggta1	Pfkfb3	Galntl6	Ddr1	Dbp
555	A330076C08Rik	Fyb	Rab20	Ptrh1	Nrsn2	Edem1	Lefty2
556	Endou	Myo1g	Osmr	Chst11	Tceal6	Frmd8	Gm38071
557	Arpc1b	Lrtm2	Lonrf3	Zmiz1	Pcdh19	Parp14	Gm11627
558	Dab2	Psd4	Hspb1	Hectd2	Crym	Ung	Gm2629
559	St14	H2-Ab1	Mettl5os	Itga2b	Pcsk2os1	Rnf213	Kcp
560	Tac1	Ncaph	Plin2	Slc6a8	Dcx	Heatr5a	Selplg
561	Sbno2	Mdfic	Cd53	A830036E02Rik	Itga4	Apbb1ip	Zdbf2
562	Gm12868	Cd274	Tyrobp	Syk	Pnck	Zc3hav1	AW047730
563	Cela1	Lyz2	Kifc1	Cyba	Gm5415	H2-K1	Shcbp1
564	Ucp2	Hmmr	Ccr10	Cd84	Ntsr2	Szrd1	Kntc1
565	BE692007	Trim30a	Crb2	Kash5	A330093E20Rik	Ezh2	Cdca3
566	Il4ra	Ctsz	Fcgr3	Card19	Nos1	Tmem37
567	Arhgap40	Gtse1	Tnfrsf1a	Frrs1	4930488L21Rik	S100a13
568	Slc43a3	Gins1	Dhrs1	Nlrc5	Pfn4	Ccdc102a
569	Trib3	Trim30d	Gucy2g	Il33	Cadps2	Efemp2
570	Pif1	Galnt15	Chrdl1	Ctsc	Slc35f1	Parp9
571	Spata13	Pawr	Fgl2	Fam111a	C230057M02Rik	Dnaaf3
572	Adam12	Il1r1	Cebpa	Hmga1b	Erbb4	Snx9
573	Tspan9	Cyp1b1	Syk	Il1r1	Gucy1a1	Nek6
574	Dok2	Ncf4	Snai1	Ttf2	Slco4c1	Syne3
575	Gfpt2	Antxr2	Creb3l4	Ifitm10	Kcnc2	Asf1b
576	Kcnk5	Rab32	Cd37	Clec5a	Mme	Eme1
577	Emp3	Phex	Gpr160	Sh3bp2	Zfp853	Tsku
578	2610042L04Rik	Rtp4	Grn	Tlr7	1110032F04Rik	Ddx58
579	Parp3	Prr15	Igfbp3	Irf8	Slc9a3	Mmp14
580	Cd68	Pappa	Lpin3	Samsn1	Slc9a2	Rtp4
581	Tmbim1	Spint1	Cd300c2	Igsf9b	Gm37711	Slamf9
582	Emilin1	Klhl6	Cchcr1	Mgp	Apol8	Irf1
583	Glis3	Serping1	Slc17a9	Abcc12	Cyp4f15	Gng5
584	Akap12	Ptgs1	Dock2	Ecm1	Spin2c	Adamtsl4
585	Rbm47	Rnf213	Tyms	Eva1b	Aqp11	Parp10
586	Fcrls	Pappa2	Ect2	Fcer1g	Asb16	Tnfrsf11b
587	H2-Q4	Lgals3bp	Gbp3	C4b	Sox1ot	Itga6
588	Smad6	Epha2	C5ar2	Rgs20	Fgf22	Chrnb1
589	Tgif1	Stab1	Ctsh	Tead3	Cd46	Rad54l
590	Plek	Zc3hav1	Spint1	Pecam1	Fam184b	Lhfp
591	Medag	Mx2	Rbp1	Gm3667	Gm2061	Nedd1
592	Cebpb	Ugt1a7c	Adamtsl3	Nos3	Nxph2	Cep85
593	Hspg2	Cebpd	Bcl2l12	Igsf10	Gprin3	Tpcn2
594	Eda2r	Gm12250	Hbegf	P2ry6	D930048N14Rik	Mcm2
595	Aoc2	Papolb	Trim47	Lix1l	Rnf207	Triobp
596	Rpl26-ps6	Cchcr1	Aldh1l2	Itgav	Stk26	Aurkb
597	Adgrd1	Kif23	Gm21399	Sh2d5	Ccn3	Dap
598	Kcng3	Ly86	H2-T10	Nt5e	Neurl1b	Notch4
599	Gbp6	Pmepa1	Ung	Ggta1	Egfem1	Arhgap19
600	Gm7278	Rhbdl2	Gm4890	Rreb1	Epha8	Was
601	Tmem154	Tgm2	Ikzf1	Tnfrsf10b	Echdc2	Lgals9
602	Gm13293	Gja3	Cebpd	Actn4	Gdf10	Rras
603	Errfi1	S1pr2	Bgn	Gm43190	Sypl2	Naip2
604	Cd63	C4b	Ptgfrn	Tnfrsf1b	Zmynd10	Crtap
605	Aldh1l2	Pon3	Spc24	Dpm3	Olfm3	Ms4a4c
606	Lpl	Erv3	Pros1	Cast	Lypd1	Kif4
607	Pla2g4a	Tcf19	Apod	Lcp1	Cldn10	Zfp217
608	Dusp27	Hpgd	Hpgd	Cwh43	Pde11a	Bgn
609	Mmp23	Srgn	Ccl9	Tead1	5330437M03Rik	Vwf
610	Aff1	Tpx2	Dab2	Myl12a	Npr3	Rac2
611	1700016P03Rik	Adgre1	Slc13a3	Maml3	Rasal1	Twf1
612	Gm49300	Neurl3	Tep1	Zdhhc22	Cntnap3	Mcm6
613	Gm1604a	Elk3	2310043P16Rik	Trim67	Mgat4c	Ccnd1
614	Arid5a	Ddx58	Kif23	Arhgap31	Cdkl1	Irak4
615	Pdlim1	Spata13	Phf19	Tpm1	9330111N05Rik	Olfr111
616	Myo15	Gm16315	Lrig1	Cd180	Pnma3	Kif20b
617	Gm45774	Tlr7	Cip2a	Igfbp3	Ankrd63	Dock1
618	Duox2	Eif2ak2	Ecm1	Ckap4	9130024F11Rik	Rab32
619	Irak3	Xlr	Tmem273	Myc	Ctxn2	Nmi
620	Epha2	Fcer1g	Gm50103	Hspb8	Edn3	Tgfbr2
621	1700102P08Rik	Adamts5	Ptgs1	9330188P03Rik	Rab26	Lamp2
622	Rasl11a	Scg2	Nos2	Tlr4	9630001P10Rik	Cyth4
623	Gabre	Hpdl	Hk2	Ppp1r3b	Ntsr1	Gvin-ps7
624	Egr4	Slc10a4	Casq1	Dbf4	Upk1b	Uhrf1
625	Cd9	Syk	Parp14	Ptger4	Dio3	Il21r
626	Gm19719	Ucp2	Tead3	Creld2	Gm2824	Slfn5
627	Pthlh	Fxyd3	Parp9	Vwa5a	Smim17	Cd248
628	Plau	Anxa5	Pih1d2	Sh3tc1	Hlf	Hpgd
629	Rps15-ps3	Sgo1	Dnah10	Nradd	C030018K13Rik	Casp7
630	Hmga1	Col8a1	Alyref2	Birc3	Gpr12	Antxr2
631	Sik1	Gbp6	Hacd4	Mtmr11	Gm12198	Ctsd
632	C4a	Ehd4	Dmc1	Arhgef40	Hes5	Slc12a4
633	Sik2	4930523C07Rik	Tlr4	Pxdc1	Gm31614	Lgals3bp
634	Ifitm1	Fcgr3	Plp2	Myo1c	Vmn2r84	Pqlc3
635	AC115752.1	Nlrp3	Tubb6	Ctsz	6330420H09Rik	Lrrk1
636	B3gnt3	Igtp	Lcp2	Syt12	Gm48408	Tap1
637	S1pr2	Pmp22	BE692007	Casp8	Dbp	Ltbp3
638	Smad7	9330154J02Rik	Emilin1	Upp1	Lefty2	Erap1
639	Gm5905	Ripor3	Xdh	Cdh5	Gm38071	Trim34a
640	Prss23	Tk1	Abcc3	Cdk6	Alox8	Syngr2
641	C030004G16Rik	Col1a1	Kcne1l	Plekhg2	Gm11627	Ube2l6
642	Cdyl	C530044C16Rik	Psmb8	Ppp1r18	Zdbf2	Lsp1
643	Cd1d1	Tmem253	Aqp4	1810059H22Rik	Gm45623	Aspm
644	Dnd1	Cgref1	Nup210l	Tmem88	1700016P03Rik	Chst14
645	Espnl	Pmel	Mmp11	Tmem163	Alpk3	Npnt
646	Duox1	Cks1b	Cd9	Rhod	Cort	Ska1
647	Lrrn4cl	Myo1e	Tnfrsf10b	Rnh1	Arc	Lyn
648	Gm16062	Gm42656	Zfp185	Sox7	Btg3	Ggn
649	Lbh	Icam1	C1rl	Dok1	Trim17	Sox9
650	B430319F04Rik	Hk2	E130114P18Rik	Flt4	Gm37309	Gpx1
651	Clic1	Serpina12	Ccl6	Ifi30	Mndal	Vasn
652	Uox	Adam8	Plek	A930003O13Rik	Cryba4	Ifi35
653	Sfn	Fam83c	Ptprc	Itpripl2	9930014A18Rik	Aox1
654	Ccdc81	Parp14	Atp8b5	E2f7	Cd33	Pik3ap1
655	Tpbg	Mtmr11	Tmem71	Ly86	Crb2	Sting1
656	Adm	B4galt1	Mdfic	Fgfr1	Susd3	Fbln2
657	Kif18b	Tax1bp3	Fabp7	Ccr5	Gpr34	Nlrc3
658	Cstl1	Grem2	Ucp2	Gins1	Csf3r	Iqgap3
659	Srgn	Angptl2	Gm6548	Ptbp1	Tmem119	Tk1
660	Tcfl5	Mamdc2	Zc3hav1	Mapkapk2	Lst1	Gm4951
661	Spry4	Sulf1	Fbxo48	Cdh22	BC064078	Ncf1
662	Tacr3	Prrx2	Gm6451	Nudt9	Gm973	Fxyd3
663	Ccdc69	E230014E18Rik	Gm42031	Mapk12	Gm20515	Adssl1
664	5330416C01Rik	Gm45774	1700020L24Rik	Fermt3	Cldn34c1	Fkbp10
665	Stc1	Lum	Npl	St6galnac4	Neil2	Fgfrl1
666	Gnb3	Casp8	Adgrg6	Chga	Fgd2	Tap2
667	Blvrb	Fhad1os2	6530409C15Rik	Rps6ka3	Gm15535	Sat1
668	Ripply3	Gm39090	Rtp4	Lama4	P2ry13	Abcb1b
669	Sh3pxd2b	P2ry6	Il1r1	Nefm	Pcdhb5	Gngt2
670	Lpin3	Mcm6	Odad4	Rap1b	Mlxipl	Nfatc4
671	Adamts5	Samsn1	Chek2	Hs3st5	Ccdc190	Phactr4
672	Stat3	Fignl1	Susd3	Tnfrsf11a	Il10ra	Dnase2a
673	Irgm1	Npnt	Slc5a3	Palld	Vsir	Fxyd5
674	Fosl2	Layn	Gm30085	Slc7a7	Aldh1a1	Timeless
675	Slco5a1	4930455M05Rik	Pik3cg	Tmem117	Lpcat2	Elf1
676	Edn1	Rasa4	H3f3a-ps1	Npl	Galns	Slc22a4
677	Dkkl1	Amotl1	Hfe	Plcb3	Lfng	Rrm2
678	Ehd4	Dok1	4833438C02Rik	Plscr1	Folh1	Cyb5r3
679	Amotl1	Apobr	Tifab	Itgb1	Smc2	Wipf1
680	Niban2	Ptpn6	Tgfbr2	Sema3g	Scube3	Thbs2
681	Dysf	D430040D24Rik	Rnf213	Anxa5	Ephb1	Lrp5
682	Igtp	Gusb	H2-DMb1	Pycard	Arhgef19	Car5b
683	AU020206	Nefm	Trim5	Hcls1	AW047730	Arhgap25
684	Lrtm2	Atf5	Trf	Sox11	Hapln3	Slc2a10
685	Slc5a3	Epsti1	Ifitm2	Sox18	Slc4a4	Plod1
686	Cd86	Ccn2	Pole	Gas2l3	Shcbp1	Cdc20
687	Cstb	Btk	2600006K01Rik	Igsf6	Acot11	Igfbp2
688	Nupr1	Slco4a1	Mss51	Rel	Gm2629	Ctsb
689	Sh3bgr	Serpinf1	Cited1	Itpkb	Kntc1	Fadd
690	S100a6	Tmem252	Slc2a10	Spred3	Kcp	Rrm1
691	Sh2d4b	Hs3st5	Pgm5	Yap1	Myl9	Sgo1
692	Angptl4	Serpinh1	B2m	Itgb2	Cdca3	Pirb
693	Sap30	Gvin-ps7	Msn	Ldlrap1	Selplg	Myo1f
694	Ankrd34c	Fanci	Ptgr1	Acvrl1		Scpep1
695	Trpv4	Rhoc	Epha2	Ifitm2		B2m
696	Tcim	Acvr1c	Ddias	Slc25a24		Mxra8
697	Ecscr	Myo1f	Col12a1	Ezr		Ptprc
698	Diaph3	Ccn4	Nusap1	Nid1		Asap3
699	Csf2rb2	Dock2	Adamtsl4	Hk2		Cacng6
700	Clic4	Fst	Dynlt1f	Lmna		Cd200r1
701	Dok5	Hmga1	Gm9625	Col12a1		Gm20559
702	Apobec1	Mgp	Xaf1	Tec		Adgre1
703	Gm42527	C1qa	4833418N02Rik	Apobec3		Pdia4
704	Gm34256	Col16a1	Ly86	Csf1		Olfml3
705	Litaf	Gm37277	Chek1	Iqgap1		Fignl1
706	Adamts9	Socs1	Fam167a	Fam83h		Gm6548
707	Hcrtr1	Ptprc	Psd4	Rflnb		Mcm4
708	Adgrg3	Slc37a2	Ifi35	F2r		Ckap2l
709	Gm16091	Vegfa	9330198I05Rik	Gimap6		Tmem176a
710	Rem2	Niban2	Fhad1	Nckap1l		C1qc
711	Piezo1	Ptger4	Lrtm2	Pgm2		Prkcd
712	Gxylt2	Vav1	Dmrta2	Lcp2		C1qa
713	Tead4	Runx1	Gpx8	Gpnmb		Cchcr1
714	Fhad1os2	Ttf2	Bmp1	Trim25		Ifih1
715	Gm12781	Cd248	Sv2c	Col4a2		Il1rap
716	Itgb3	Ung	Ifih1	Oaf		Top2a
717	B4galt1	Spin4	Mcm3	Atp8b1		Cdk2
718	Sesn2	4933421A08Rik	Gbp2	Hsd17b12		Sp110
719	Rest	Notch4	Akr1b8	Cd53		Pdlim5
720	Hhat	Clec5a	Neat1	Rps27l		Spin4
721	Arhgdib	Exo1	Erich2	Dnah17		A630001G21Rik
722	Ampd3	Chrna1	Cmtm7	Btk		Ostf1
723	E330020D12Rik	Cav1	Lgals9	Tln1		Rinl
724	Hlx	Ccl6	Rhbdf1	Bend7		Sparc
725	Plk3	Lrrc32	Vrk2	Pkn3		Cfh
726	Cyyr1	Myd88	Prdm1	Hck		Atp7a
727	Th	Btc	Plk1	Acvr1c		Mki67
728	2610318N02Rik	Kctd11	E2f7	Trim30a		Birc5
729	Tgfb1i1	Nrap	Rpl28-ps1	Hic1		Gbp7
730	Cacna2d4	Trim34a	Cks2	Themis2		Stil
731	Gm42047	Arhgap25	Slc16a3	Nfe2l2		Lgmn
732	Shc3	C1qb	Inpp5d	Cyb5r1		Cip2a
733	Mt1	Gm28578	Hexb	Elk3		Cdk1
734	Furin	Gm6548	Irf5	Zbtb42		Slc13a3
735	Cdkn3	Odc1	Ccnf	Pon3		Steap3
736	Pappa	Stat5a	Klrg2	Rbp1		Fli1
737	AU040972	Alox5	Ifit2	Mcm3		Fabp7
738	Cd109	Gm43190	Slc14a1	Trip10		Dock8
739	Fpr1	1700034G24Rik	Junos	Cd151		Hexb
740	Nup210l	Ankle1	Cenpe	Slc11a1		Tasl
741	Pvr	Il27ra	Gm29609	Vwa1		Apod
742	Dusp2	Hmox1	Rhbdl2	Ahnak		Ikzf1
743	Tmem106a	Frrs1	Cmklr1	Psd4		Sema3d
744	Krtcap3	Ctsd	Lcp1	Rnf128		Ndc80
745	Thbd	Fbln5	Mapkapk3	Fmnl2		Tmem198b
746	Plce1	Gm13293	Atad2	Apobr		Wdr62
747	Barx2	Muc1	Lair1	Srgap1		Kif11
748	Pdpn	Ccdc102a	Bub1b	Fes		Plcg2
749	Ctsw	Gm26801	Plce1	Ctsl		Sipa1
750	Il13ra1	Gja5	Ctss	Cnn2		Smagp
751	Slc16a9	Itgav	Aif1	Atf5		Snx31
752	Hcn4	Gm12500	Gm45774	Mafb		Tbxas1
753	Mocos	Ttk	Rnase4	Fndc3b		Cdca2
754	Ncf4	Piezo1	Gpr34	Rrbp1		Lacc1
755	Mir17hg	Micall2	Fbln5	Uaca		Dhx58
756	Adgrg6	Parp9	Pdpn	Fcgr3		Cyp39a1
757	Sdc4	Tmem37	Mid1	Pipox		Gusb
758	Nlrp3	Ecm1	Ccdc102a	Gm28578		Ckap2
759	Mtfr2	Itgb2	Il13ra1	Espl1		Havcr2
760	Tlcd2	Mvp	Gins2	Aurka		Trim30d
761	Arsj	B430319F04Rik	Gm2629	Plp2		Vamp8
762	Gjb2	Zdhhc22	Fgfrl1	Prom2		Kcnk6
763	Gm49486	Gm27004	Gm47484	Manf		Ccdc9b
764	Eif4ebp1	Map2k3os	Herc6	Trim56		Ncf2
765	Mthfd2	Cubn	C530044C16Rik	Erbin		Zfp51
766	Myd88	Bag3	Psmc3ip	Col18a1		Alox5ap
767	Kif18a	Dok5	Fbxo5	Irgm2		Ddx60
768	Arpp21	Racgap1	Chtf18	Sgpl1		Ncapg
769	Syt6	Gm26703	Eva1b	Acer2		Il10rb
770	Il1r2	Aebp1	Tnc	Stab1		Zfp521
771	Csf2rb	Gimap5	Nckap1l	Kcnip3		Inf2
772	Gpr4	Bcl6b	Fes	Eng		Tgfa
773	Cdr2	Fbln2	H2-Q4	Spry1		Aldh1l1
774	Cemip2	Plekha2	Ccdc78	Mpeg1		Tent5c
775	Tet3	2410080I02Rik	Mxra8	Rassf8		Xaf1
776	Nfkb2	Smim43	Ctf1	Cav1		Mgst1
777	Klhl14	C1qc	Osgin1	Muc1		Chaf1b
778	Ms4a6b	Galnt6	H2-K1	Serinc2		Dock2
779	Myh9	Shcbp1	9130023H24Rik	Syt9		Vcam1
780	Junb	Slc7a7	5730405O15Rik	Cltb		Lpar5
781	Marchf3	Bard1	Cd63	Ddx39a		Plcd1
782	Spry2	Dusp27	Tgfb1	Spred1		Herc6
783	Homer1	Lgals9	Cdk2	Tax1bp3		Tep1
784	Myo18b	Renbp	Tap1	Ano6		Dlgap5
785	Lat2	Igsf6	Lpar2	Tyrobp		Ccnb1
786	Gja5	Xaf1	Gm37277	Serpinf1		Gins3
787	Chac1	Spdl1	Gm9884	Filip1l		Mboat1
788	Prokr2	Csrnp1	Neurl3	H2-D1		Spc25
789	4921536K21Rik	Themis2	Kcnk6	Tfpi		Ccnb2
790	Tuft1	Gfpt2	Mns1	Adam19		Mcm10
791	Gm20186	Zfp36	1700007K13Rik	Fndc3a		Shisa5
792	Phex	Tor3a	Gm50048	Gla		Ppic
793	Itpkc	Ifit2	Card9	Dcbld2		Gtse1
794	Serpina12	Rbm47	Csf3r	Cdc42ep1		Ticam2
795	Sdcbp2	Vat1	Itgav	Gm26532		Hpgds
796	Cda	Mcm2	Gm49706	Ctnna1		Lgi4
797	4933421A08Rik	Gm42031	Galnt15	Trf		Tor4a
798	Clmp	Cenph	Cyth4	Tspan4		Sulf1
799	Npc1l1	Ifi35	Arpc1b	Uck2		Vcan
800	Col20a1	Nnmt	Car5b	Pafah1b3		Alox5
801	Dennd2c	Sstr2	Mtmr11	Fas		Dscc1
802	Sstr2	Spidr	Ttll8	S100a16		Slc37a2
803	Prkar2a	Nedd9	Cd274	Anxa4		Cmtm3
804	Vegfa	Spi1	Srgn	Kcnj2		Kif2c
805	Ptges	Fam83h	Casp7	Icam2		Olig2
806	Socs1	Syne3	Hmgb2	Nexn		Cdca8
807	Id1	Herc6	Cdca8	Ltbp1		Tcirg1
808	Mdfic	Chek2	Foxl2	Fhdc1		Ifi206
809	Ltbr	Ifitm2	Hpgds	Dna2		Erbb2
810	Psmb8	Rhbdf1	Tes	Pik3r5		Pdgfrl
811	P4ha3	Hs3st3b1	Tmem238	Gpx8		Pik3cg
812	Pmp22	Prss23	Laptm5	C1qb		Bin2
813	Hpdl	Dhrs1	Ldlrap1	Gm50048		Grn
814	Map2k3	Chst3	AI839979	Vasp		2810025M15Rik
815	Gm36251	Fabp7	Rbm20	Bmp1		Ccdc78
816	Crem	Akap12	C1ra	Nppc		Tcf19
817	Ubtd1	Irf8	Knstrn	Ftl1		Gm30085
818	Hrct1	Hspb8	Acp5	Zfp36l2		Arap1
819	Prkg2	Trim25	Sbno2	Arhgap30		Gmnn
820	Trim43a	Cd86	Renbp	Aqp4		Car8
821	Gm37120	Ltbp1	Maml3	Ncan		Xlr
822	Gm34354	Car5b	Ezr	Anxa3		Fn1
823	Cdyl2	Cmklr1	Rad51	Stat6		Knl1
824	Rheb	Thbs2	Gm20544	Tpt1		Mcm5
825	Erich2	Klrg2	Arhgdib	Rgs7		Pml
826	Ifrd1	Kntc1	Dnajb3	Il6st		Kif14
827	Sertm1	Tmem202	Tas1r3	Mapk6		Ncaph
828	Impdh2-ps	Spsb1	Crlf1	Eif2ak2		Prdm1
829	Hsph1	Wdr62	Dnase1l1	Slc39a1		Car12
830	Stamos	C1ra	Naif1	Rnf122		Plscr2
831	Rhoc	Smim3	Hmox1	Orai1		Abcc3
832	Cbln4	Def6	Clic1	Kdr		Arhgap18
833	Rara	Rac2	Pld4	Tmem202		Smc4
834	Ly6a	Iqgap1	Gm10509	H6pd		Il1rl2
835	Tgfb1	Mt1	Tagln2	Shroom3		Ccna2
836	Grem2	Hck	Aldh1l1	Mapk11		Rfc4
837	Shc4	Isg20	Rfc4	Rbms1		Prrx1
838	Sorcs3	Fam167b	Otx1	Gm15760		Olig1
839	Gm15832	Hcls1	Abcb1b	Ripk1		Lpxn
840	Jund	Fam167a	Rab29	Pttg1ip		Pbk
841	Jun	Pold4	Gm48768	Klhl40		Mcm7
842	Rhbdf1	Samd4	H2-D1	Nsg2		Rps6ka1
843	Postn	Slc14a1	Dnase2a	2810049E08Rik		Rbl1
844	Ghsr	Dap	Cdc6	Adgrb3		Clec14a
845	Rab39	Aqp4	Kcnj10	Kctd4		Gsdmd
846	Rhbdf2	Serpina3h	Tnfrsf13b	Ccdc106		Trem2
847	Cited1	Ctsl	Il17rb	Agmo		Rcn3
848	Gm7694	Ect2	Gsdmd	C1qtnf12		Wdfy4
849	Rgs4	Sh3bp2	2310039H08Rik	Etv1		Inpp5d
850	Serpinh1	Olfml3	Fgf2	Camkv		Kcne1l
851	Neb	Cthrc1	Gjb1	Rogdi		Esco2
852	Etv3	Nfkbie	Klhl6	Chrd		Ctsh
853	Hspa5	Trim15	Tnfsf9	Gm41414		Pold1
854	Gm15753	Litaf	Ggn	Camk2a		Ifit2
855	Klf6	Cnn3	Cnn3	Tmem191c		Pmf1
856	Lonrf3	Tpm2	Pyroxd2	A330074K22Rik		Cks1b
857	Rcan1	Cdca3	Nes	Caskin1		Mybl2
858	Piwil2	Cd164l2	E2f2	Gm14257		Fzd7
859	Serping1	Il2rg	Itgb5	Lrrtm1		Nqo2
860	Cp	Lrig1	B4galt1	Ltk		Gpsm3
861	Nos2	Vwa5a	Nlrc5	Gja1		Nek2
862	Klhl6	Tead3	Lgmn	Jph3		Tapbp
863	Col4a1	Efemp2	Ncapg2	Gm43032		Foxm1
864	Gm11346	Pik3r5	Col6a5	Enho		Chrdl1
865	Bcl6b	Klf5	Col20a1	Prkcg		Brip1os
866	Atf4	2310014F06Rik	1700088E04Rik	Amph		Ndp
867	Ifi27l2a	Ube2l6	Sdc4	4930525G20Rik		Maml2
868	Nop53	Cd53	Ppp1r18	Kcnj3		Stat1
869	Slc39a14	Cast	Angpt1	Clmn		Metrn
870	Mlf1	Tnfrsf10b	Tnnt1	Sbsn		Rab29
871	Slfn9	Thbd	Arhgap45	Plppr3		Cryab
872	Tmem45a	Srxn1	Slc25a24	Carmil3		Tnni3
873	Il17ra	Col1a2	Mis18bp1	C130036L24Rik		Catip
874	Nav2	Serinc2	Cacng6	Cntnap2		Troap
875	Gcnt2	Gm12224	Rbl1	Rab9b		Cenpi
876	Grhl3	Palld	Abi3	Bcl7a		Loxl3
877	Trim36	Lyn	Elk3	5730522E02Rik		Pafah2
878	Tunar	Cwh43	Tfcp2l1	Asrgl1		Gm5617
879	Col16a1	Cd151	Tmem119	Muc3a		1700010I14Rik
880	Cd52	Tbxas1	Mgmt	Gm19744		Ankle1
881	Ube2c	Rasl11a	Gpld1	Icam5		Tnfaip8
882	Fgf18	Adam12	Gins1	Gjc3		Aldh3b1
883	Efhd2	Cp	Lyl1	Gm5242		Fam167b
884	Lgals1	Cenpe	AL450395.1	A230077H06Rik		Ttc12
885	Rgs16	Trf	Mfsd4b1	Rtl4		Pgghg
886	Lncpint	Ncf1	Arhgap11a	Jph4		Ptgs1
887	Ier5	Klc3	Nipal4	Gldc		Cdca5
888	Bach1	Tsku	Wwtr1	Coro6		Col4a5
889	Hk3	H2-Q4	Ttf2	Esrrg		Snx20
890	Mrps6	Eva1b	I830077J02Rik	Snn		Lratd2
891	Klf5	Col4a5	Acat3	Lhx2		Cyp4f16
892	Gm3294	Acer2	Slc16a10	Serpini1		Apool
893	Mvp	Fstl3	Hhex	Gria1		Tpx2
894	Stac	Birc3	Vwf	Ebf4		Prr11
895	Vash2	Igfbp2	Trim12c	Runx1t1		Col4a6
896	Fbln5	Anxa4	Gm44949	Cacnb2		Kif20a
897	Elf4	Cacna2d4	Sdf2l1	Car11		Aim2
898	Cflar	Uaca	Antxr2	Spag6l		Zbtb7b
899	Tirap	E2f2	Nrap	Dnm1		Dnase1l1
900	Kmt5a	Wdfy4	Ddx58	Crocc		Car9
901	Phlda3	Ppp1r18	Rnls	Ppp3r1		Ugt1a7c
902	Ripk3	Plekha4	Zfp36	Fabp3		AU022793
903	Kcnf1	Lancl3	Cks1b	Tbc1d30		Epsti1
904	Ppp1r3c	Ptrh1	Rps6ka1	Dzip1		Gsap
905	Tspo	Ly96	Ddr1	Bcan		Inppl1
906	Gm44913	Gng11	Jpt2	Igsf8		Cybrd1
907	1110038B12Rik	Sh3pxd2b	Cx3cr1	Dach1		Ghdc
908	Ccdc80	Lpin3	Atp1b2	Emx2os		H2-DMb1
909	Col2a1	Cdyl2	Naaladl1	Cgn		Sash3
910	Rasa4	Kif4	H2-M3	Gabra5		Tacc3
911	Zyx	Adam32	Tnfrsf1b	Kcng4		Cdh19
912	Micall2	Ticam2	Tlr3	Galntl6		Mamdc2
913	Pik3r6	Gbp7	Chil1	Mmd2		Tyms
914	Col7a1	Kcnk13	Lrrc75a	Slc39a12		Kif15
915	Gm42031	Alox5ap	Zfp36l2	Nrsn2		Pstpip1
916	Col5a3	Cdyl	Arhgap19	Faim2		Ptgr1
917	Ly96	Samd9l	Ncf2	Elmod1		Casq2
918	Npy	Lgmn	Calr3	Cfap100		Ccdc163
919	Gm43279	Kif11	Shcbp1	Sh3gl2		Card9
920	Fyb	Jak3	Stag3	Hdac11		Atad2
921	Adcy4	Cstb	Grrp1	Tas1r1		Rad51
922	Flna	Ampd3	Sall1	Pcdh19		Klrg2
923	Gadd45a	Anxa3	Micall2	Crym		H2-T23
924	Lrig1	Tap1	Galnt6	Tppp		Ect2
925	Snhg15	Gm3294	Ccdc88b	Pcsk2os1		Tnfaip8l2
926	Gpr183	Gngt2	Bin2	Ypel1		Cenph
927	Vav1	Pirb	Cspg4b	Dcx		Slc35d2
928	Spx	Pkn3	Itga2b	Gm2164		Prc1
929	Sema3e	B3gnt3	Arhgap30	B3gat1		Tmem273
930	Tram2	Ifitm7	Snx31	Thpo		Chek2
931	Frmd6	Cdk2	Anxa4	Lmo3		Neil3
932	Kctd11	Agpat2	Gfpt2	Ppp3ca		Ttk
933	Mcl1	Apobec3	Med18	Pdcd4		Pclaf
934	Cd274	Rbl1	Dap	Crispld1		Cdkn2c
935	Fignl2	Ly6a	Lst1	Itga4		Hmmr
936	Ptpn12	Jpt2	Csf1	Pnck		Phf19
937	Gfra1	Sdf2l1	Tcn2	Tbr1		Rnase4
938	Chst3	Pik3cg	Anxa3	Mpp2		C530044C16Rik
939	Zfp469	Rreb1	Efemp2	Tox3		Cenpe
940	Gdf9	Plcg2	Gm17491	Sema6c		E2f2
941	Ppp1r13l	Rad54l	Nek6	Ntsr2		C1ra
942	Scrt2	Foxm1	Ttc7	Kcnip2		G630022F23Rik
943	Gm37986	Rflnb	Golm1	Lgi3		Sp100
944	Ehd2	Metrn	Clec1a	Astn1		Pole
945	Gimap8	Sp110	Fermt3	Brd9		Clspn
946	AC124502.1	Gimap8	Sh3tc1	Faah		Bard1
947	Spi1	Mapk12	Gm43445	Cpne6		2810459M11Rik
948	Lancl3	Mpeg1	Ctsl	Ajm1		C5ar2
949	Mir541	Slc22a21	A930003O13Rik	Ciart		Angpt1
950	Zdhhc14	Ncf2	1700010I14Rik	Bcl11a		Lig1
951	Creb3l2	Gm42456	Rasal3	Nos1		Naip5
952	Gm37277	Il21r	Pstpip1	Hrh3		AW047730
953	Tinf2	H2-D1	Galnt4	Gm48482		Bub1
954	Asb4	Ppp1r3b	Sipa1	Gstm6		Shcbp1
955	Id2	Pstpip1	Apbb1ip	4930488L21Rik		Aunip
956	Slc12a3	Il17ra	Plod1	Hspa12a		Kntc1
957	Spint1	Col18a1	Cenpn	Cib2		Cdca3
958	AB124611	G630022F23Rik	Mcm6	Pfn4		Otof
959	Clba1	Abcc12	Palld	A830018L16Rik		Lefty2
960	Layn	Cavin3	Nfatc1	Trpm2		Gm31614
961	Zc3h12a	Npr1	Eif2ak2	Cys1		9330111N05Rik
962	Rin3	Pafah1b3	Psmb9	Rapgefl1		Gm27202
963	Cnn3	Fadd	Rcsd1	Slc16a11		Ntsr1
964	Nrn1	Kif14	Mt1	Trerf1		Hes5
965	Gne	Mmp14	Slc11a1	Cadps2		6330420H09Rik
966	Jpt2	Sdc4	Lgals4	Pantr1		Dio3
967	Wnt2	Tmem273	Kbtbd6	Nat8f1		Dio3os
968	Fstl1	Nid1	Rab3il1	Gpr17		Epop
969	Pfkfb3	Lbh	Prss23	Prkn		Gm48408
970	Ptrh1	Ldlrap1	Cgas	Tle2		Epha8
971	Nme2	Tlr6	Vasn	1700029J07Rik		Gpr12
972	Gm35161	Tyms	Rrm1	Atp2b3		Cyp4f15
973	Guca1b	Syndig1l	Atp7a	Tmem145		Ankrd63
974	Chst11	Ano6	Hyal1	Hddc3		BC006965
975	Rasgef1b	Trib2	Ltbr	Gm3510		Gm2824
976	Zmiz1	Vamp8	Sfmbt2	Prrt1		Bcan
977	Hectd2	Fn1	Fn1	Stum		Gm12198
978	Tmem120a	Triobp	Ska3	Cfap54		Edn3
979	Mir409	Erbin	Rasa4	Slc35f1		Gm11627
980	Itga2b	Spry2	Gm9754	C230057M02Rik		Gm29771
981	Slc6a8	Adcy4	Gm16364	Erbb4		Rab26
982	Arl5c	Cebpb	Prdx6	Gm26781		Vmn2r84
983	A830036E02Rik	Dhx58	Dhx58	Gucy1a1		Gm38071
984	Impg2	Trpv4	Cep85	Dnai1		Hlf
985	Gm30122	Pax5	Gm49980	Wnt7a		Galntl6
986	Syk	Pla2r1	Pantr2	Dhtkd1		Egfem1
987	Cyba	Casp1	Foxq1	Gm15506		Nos1
988	Gpc4	Cyp39a1	Smim3	Slc30a10		Mroh7
989	Slc25a25	Map3k8	1700028P14Rik	Slc9a4		Prdm16os
990	Gm8493	Lama4	Cyp39a1	Grm5		Gm2061
991	Dusp6	Tmbim1	Litaf	Sowaha		Rasal1
992	Dlgap2	Rbbp8	Ccdc9b	1700028E10Rik		Gm20754
993	Cd84	Dbf4	Eif4ebp1	4930578M01Rik		Sypl2
994	Slc17a9	Ccdc9b	Mafb	Igdcc3		Slc9a3
995	Kash5	Gm3667	Anxa9	Kcnc2		Dbp
996	Tmprss9	Maml3	Anxa2	Epm2a		Tmem191c
997	Card19	Rest	Brip1os	Gm2136		Gdf10
998	Fbn1	Gng5	Rexo5	Itgbl1		Ntsr2
999	Pla1a	Gm5345	Rad54l	Mme		C230057M02Rik
1000	Frrs1	Myl12a	H2-T24	Prelp		C030018K13Rik
1001	Trim17	P3h2	Dna2	Ivd		Gm41662
1002	Nlrc5	Serpinb8	Cfh	Gsta4		Nxph2
1003	Noxred1	Map2k3	Elf4	BC022960		Hrk
1004	Il33	Tspan4	Gypc	Prrt2		9630001P10Rik
1005	Syt4	Plekhg2	Ptger4	Lrrn2		Rtl4
1006	Fhl3	Trip10	Mvp	Miat		Zfp853
1007	Scube1	Mmrn2	Cdkn1a	E030013I19Rik		2900052N01Rik
1008	Metrnl	Abcb1b	Rab31	Pltp		Slc9a2
1009	Ctsc	Drd2	Pold1	Myom3		Smim17
1010	Fam111a	Trim56	Spin4	Arsg		Krt77
1011	Hmga1b	Ahnak	H2-T23	Fgf10		Ctxn2
1012	Micall1	Eln	Tead1	Pygo1		Gabrd
1013	Abca4	Nedd1	Pidd1	Zfp853		Kcnk9
1014	Il1r1	Tirap	Abraxas1	4921504A21Rik		Jph4
1015	Ttf2	Pxdc1	Ssc5d	Lin7b		Chrm4
1016	Ifitm10	Cflar	Aldh3b1	Mtfp1		Gm40578
1017	Uba52	H2-T23	BC064078	1110032F04Rik		Cldn10
1018	Clec5a	Tram2	Loxl3	F730043M19Rik		Spin2c
1019	Sh3bp2	Gm44250	Tpbgl	Gm37773		Upk1b
1020	Tlr7	Kcne1l	Csf1r	Kcnj14		Echdc2
1021	Irf8	Atp8b1	Prkcd	Slc9a3		6530403H02Rik
1022	Samsn1	Ckap2	Erbin	Caly		Itga4
1023	Igsf9b	Cbfb	Hgf	Prr36		Aldob
1024	Gm47976	Itpripl2	Snhg16	Tatdn3		Pnck
1025	Foxs1	Apbb1ip	Psme2b	1700025F24Rik		Podn
1026	Mgp	Ehd2	Pkn3	Hap1		Pcdh19
1027	Abcc12	Abcc3	Gm41760	Gm45694		Neurl1b
1028	Nuak2	Dpm3	Prim2	Slc9a2		4930488L21Rik
1029	R3hdm1	Fhdc1	Stat1	Gpr52		Serpini1
1030	Ecm1	Tnfaip8	Eef2kmt	Matn2		Lamp5
1031	Adpgk	Oaf	Anxa11	Acss1		Gm39326
1032	Eva1b	Slc35d2	Gm973	Fndc5		Asb16
1033	Gm16364	Plac9a	Gm20515	AC149090.1		Homer2
1034	Fcer1g	Tep1	Racgap1	Clcn2		Pcsk2os1
1035	Snhg1	Espl1	Sass6	Pik3ip1		Erbb4
1036	C4b	Adamtsl4	Tacc3	Gm16758		Car11
1037	Gpr153	Ezr	Erbb2	Thbs3		Mme
1038	Rgs20	Igsf9b	Ampd3	Apol8		Sox1ot
1039	Tead3	A930003O13Rik	Cyp20a1	Cfap44		Zcchc12
1040	Pecam1	Slc25a24	Pbxip1	Cyp4f15		Ak8
1041	Gm3667	Bmp1	Layn	Fam228a		Npr3
1042	Nos3	Clic4	Dsn1	Sphkap		Aqp11
1043	Glis1	Tmc6	Mks1	Spin2c		Gprin3
1044	Igsf10	Nt5e	2810459M11Rik	Neurod1		Mycn
1045	Slc41a2	Tnfrsf11a	Ttc32	Gm2629		Rbm24
1046	P2ry6	Hcn4	Gab3	Fam228b		Gm20636
1047	Plpbp	Ccna2	Gm17690	Dkk3		Crym
1048	Lix1l	Rai14	Hscb	Syt17		Wdr66
1049	Insl5	Hrct1	Irgm2	Gm44065		Mgat4c
1050	Gm11762	Gm20559	Dera	Gm15328		Nrsn2
1051	Itgav	Stat6	Irak4	BC024139		Dlx1as
1052	Sh2d5	Rps27l	Itpripl1	Aqp11		Gucy1a1
1053	Ina	Rhbdf2	Mmp14	Asb16		Nrgn
1054	Nt5e	Arhgap19	Vwa5a	Dazl		Plppr3
1055	Ggta1	Nlrc3	9330188P03Rik	Gm37459		Cadps2
1056	Rreb1	Dock8	Il1rap	Gm28175		Pde11a
1057	Ell2	H2-DMb1	Hcls1	Vstm2a		1700001L19Rik
1058	Tnfrsf10b	Pecam1	Tedc1	Triqk		Camkv
1059	Gmppb	Mxra8	Smpd5	Sox1ot		Kcnc2
1060	Tiparp	Tyrobp	Jak3	Pxmp2		9130024F11Rik
1061	Actn4	Cemip2	Trim25	Prtg		Pnma3
1062	Gm43190	Fermt3	Il3ra	B3gat2		Dmrtc1a
1063	Tnfrsf1b	Sertad1	Slc35d2	Gpr165		Traip
1064	Dpm3	Gm26981	Pm20d1	Lypd6		Nyap2
1065	Gucy1a2	Gas2l3	Thbs2	Nhsl2		Lmo1
1066	Cast	Cdr2	Ube2l6	Slc25a35		St6gal2
1067	Lcp1	Irak3	Unc93b1	6430571L13Rik		Zmynd10
1068	Cwh43	Tspan9	Il17rc	Cfap65		Sp9
1069	Ptpn22	Shc3	Ltbp1	Cdc25b		Stox1
1070	Neat1	Arhgef40	Lpar6	Gm37249		Gm43413
1071	Tead1	Nefh	Pik3r5	Cd46		Adarb2
1072	Casc1	Plod2	Parp10	Acot3		Fam184b
1073	Map3k19	Efhd2	Smagp	Hhip		Stk26
1074	Hr	Cdca8	Gm3604	Fam184b		Apol8
1075	Alpk3	H2-K1	Cela1	Arhgef25		Chrna4
1076	Myl12a	Mcm10	Stat3	Gm2061		Ddn
1077	Maml3	Lrrc55	Prcp	Kcnip4		Calb1
1078	Zdhhc22	Snx20	Spata13	Prom1		Camkk2
1079	Sst	Plscr1	Pdgfrl	Aph1c		Gm43517
1080	Samd4b	Gm30085	Cenpq	Rgs11		Cxcl12
1081	Trim67	Cyb5r1	Gm9958	9330121K16Rik		Pfn4
1082	Arhgap31	Ltbr	Naglu	Psrc1		Gm41414
1083	Rassf1	Fgfrl1	Mocos	Slc13a5		Gm16105
1084	Tpm1	Tmem198b	Cyp4f16	Ak4		Dcx
1085	Fmnl1	Mir17hg	Slc39a1	Nxph2		Lypd1
1086	A4galt	Car12	4931414P19Rik	Eda		Thra
1087	Cd180	Rilp	Fxyd1	Agbl4		Dlx1
1088	Igfbp3	Slc39a7	Map10	Gprin3		Ryr3
1089	Spsb4	Lpxn	Gsap	Gm20646		Mfge8
1090	Rgs2	Tgfbr2	Nfam1	Tbx3os1		Gal3st3
1091	Ly6g6e	Spry1	Aurka	Ccdc189		Bex1
1092	Ckap4	Dna2	Gm26852	2310022B05Rik		Cnga4
1093	Myc	Col4a1	Axl	Stk26		Runx1t1
1094	Irs2	Adamts9	Plekhg2	Wdr6		Cd46
1095	Itga10	Cited1	F2r	1700047M11Rik		Rpp25
1096	Hspb8	Sorcs3	Sash3	Gm45552		Actn2
1097	Eaf2	Clec18a	Adap2	Ccn3		Ccn3
1098	9330188P03Rik	A630001G21Rik	Icam1	Rps6ka5		2810049E08Rik
1099	Nfya	Flna	Vamp8	Gm15706		Zdbf2
1100	Pknox1	Nckap1l	Atp13a4	Tef		Cntnap3
1101	Pctp	Lcp2	Nfe2l2	Phyhip		Fabp3
1102	Pdzrn3	Nek6	Cyp4f14	Atp13a5		Grk3
1103	Tlr4	Rad51	Smc4	Id4		Cdkl1
1104	Ppp1r3b	Dnase1l1	Prc1	Pck2		Dlx6
1105	Mfsd2b	Shc4	Acot1	Plpp3		Amy1
1106	Tmem123	Clec14a	Catip	Neurl1b		Col26a1
1107	Eif3j2	Cnn2	Irs1	Egfem1		Mpped1
1108	Dbf4	Lrrk1	Tnfaip2	Gm6145		Tmem132c
1109	Ptger4	Arhgap9	Mcm2	Gm5089		Slc35f1
1110	Creld2	Lix1l	Uba7	Kcp		Dlx2
1111	Vwa5a	Adgrg6	Olig2	Epha8		Gm42433
1112	Sh3tc1	Tmem88	Vstm4	Epha4		2700033N17Rik
1113	Cysltr2	A830036E02Rik	Tnfrsf11a	Echdc2		1110032F04Rik
1114	Nfkbiz	Parp10	Pcdhgb8	Izumo4		Mdga1
1115	Sfrp2	Gsap	Slc12a7	Nat8f4		Bex4
1116	Eaf1	Tnfrsf1b	Timp4	2810407A14Rik		Grin3a
1117	Tamalin	Gpr183	Tnfaip8l2	Gdf10		Gramd2
1118	Nradd	Cacng6	Akna	Gm4211		Ildr1
1119	Birc3	Pvr	2510016D11Rik	Magee2		Meiosin
1120	Actn1	Kash5	Ccdc163	Rgsl1		Gm7932
1121	Arpp19	Vash2	Cldn11	Abcc8		Aass
1122	Kctd15	S100a13	Ddx11	Siglech		Gm2629
1123	Irf6	Fam72a	Bicc1	Mro		Kcp
1124	Mtmr11	Tgfb1i1	Dbf4	Oprk1		Heph
1125	Myo9b	Map3k6	Rassf4	Sypl2		Selplg
1126	Trim16	Ptchd1	Ccnd1	Gm12592
1127	Gm35501	Havcr2	Pdia4	Kcnt2
1128	Arhgef40	Kif20b	Cdh15	2600014E21Rik
1129	Pxdc1	Klf6	Npy	Nkain4
1130	Ttc16	Tnfaip8l2	Sh3pxd2b	Hnmt
1131	Pde2a	Kcnj2	Pgghg	Kcnj9
1132	Snhg6	Itgb1	Gbp7	Gm32014
1133	Myo1c	Abi3	Tmem176a	Zmynd10
1134	Gm45623	Cdkn2c	AW047730	Psd2
1135	Ddx21	Angpt1	Aox1	Gm36742
1136	Ctsz	Gm33045	Nlrc3	Necab3
1137	Syt12	Chga	Arap1	Cdkl4
1138	Tmem100	Myc	Olig1	Gm20751
1139	Tmprss7	Gch1	Fbln2	Prodh
1140	Casp8	Txn1	Aga	Akap5
1141	Upp1	Sfrp1	Igfbp7	Dgkb
1142	Midn	Dock1	Ptafr	Mas1
1143	Phlda1	Itpkb	Lmo2	Gm19554
1144	Trat1	Rrbp1	Tcirg1	1700087I21Rik
1145	Cdh5	Gpsm3	Cdc45	Rwdd2a
1146	Patj	Slc37a1	Rubcnl	Lypd1
1147	Cdk6	Cdh22	Ube2cbp	Slc30a2
1148	Tspan31	Pdzd2	Arhgap18	A330102I10Rik
1149	Cntn3	Dll4	Col16a1	Dalir
1150	Eprs	Ttc12	Anxa5	Itm2a
1151	Plekhg2	Heatr5a	Gins3	Plppr1
1152	Ppp1r18	Lratd2	Fkbp10	Gm26645
1153	Sytl1	Ppp1r3c	Ehd4	1500009C09Rik
1154	Zfp948	Gpx8	Spry1	Ap1g2
1155	1810059H22Rik	Cmtm3	Elf1	Cldn10
1156	Tmem88	Itga6	Mutyh	Gm42772
1157	Tmem163	Rdh5	Clec14a	Pde11a
1158	Ripor2	Gm50048	Notch1	Car14
1159	Rhod	Ppic	Crtap	Slco1a4
1160	Rnh1	Atp7a	Cldn34c1	Npr3
1161	Elovl1	Zfp703	Plxnb2	Gm20394
1162	Sox7	Ccr5	Emilin2	Dipk1c
1163	Dok1	Vasn	Cryab	Gm37464
1164	Flt4	Ddr1	Rhoc	B3galt2
1165	Tcaf2	Col7a1	Ccdc51	Rtbdn
1166	Ifi30	Erbb2	Cenpo	Rasal1
1167	A930003O13Rik	Csf1	Tmem198b	4933431E20Rik
1168	Itpripl2	Il10rb	Sec14l5	Cntnap3
1169	Reln	Pfkfb3	Sp100	BC051142
1170	E2f7	Ier5	F11r	Selenbp1
1171	Ly86	Ostf1	Metrn	Mgat4c
1172	Fgfr1	Gm49172	Neil2	Gm11266
1173	Zdbf2	Slc12a7	Kif24	9630015K15Rik
1174	Gm48529	Hic1	Nfatc4	Cdkl1
1175	Slc20a1	Tagln3	Slc12a4	9330111N05Rik
1176	Ccr5	B2m	Gm49085	Gm10649
1177	Gins1	Jag1	Il10rb	Gm36937
1178	Ptbp1	Nmi	Piezo1	C030029H02Rik
1179	5330439K02Rik	Hspg2	Abca1	Cdk14
1180	Ism1	Syngr2	Syngr2	Raver2
1181	Ptprf	Mthfd2	Col18a1	Hpca
1182	Mapkapk2	Rfc4	Gucy2f	Strip2
1183	Car15	Mybl2	Fgd2	Nat8f5
1184	Cdh22	Ctsh	Tril	Gm13091
1185	Pabpc4	Itpkc	S1pr2	5031434O11Rik
1186	Nudt9	Elf1	Kif20a	Pnma3
1187	Adra1a	Adssl1	Myd88	Sidt1
1188	Amhr2	Fes	Prdm5	Adamts2
1189	Ptch2	Jun	Gsn	Gm15688
1190	Mapk12	Itga7	Lmnb1	H2-M6-ps
1191	Col6a5	Gadd45b	Gm15535	Bnip5
1192	Fermt3	Pdgfrl	Pafah2	Cyp2s1
1193	St6galnac4	Kcnip3	Ctsb	Gask1a
1194	Chga	Gmnn	Tmem176b	Cdh7
1195	Med7	Mapk11	Pola1	Gm11992
1196	Acsl4	Slc39a1	P2ry13	Pld6
1197	Atp8b5	Ntn4	Col4a5	Gm5577
1198	Rps6ka3	Cyth4	Tmem86a	Nkd2
1199	Zc3h12c	Cep85	1810059H22Rik	A830031A19Rik
1200	Tulp4	Arhgap30	Wasf2	Fzd2
1201	Coro1c	Asap3	S100a16	Shroom2
1202	Srf	Bend7	Serpinf1	Vwa3a
1203	Lama4	Gm15760	Lsp1	Gm45634
1204	Nefm	Sp100	Slc38a3	Alox12b
1205	Rap1b	Steap3	Ikzf5	Vmn2r87
1206	Gm14168	Nek2	Gm43457	Myo5b
1207	Hs3st5	Bach1	Lig1	5033404E19Rik
1208	Smtnl2	Frmd8	Casq2	Ackr2
1209	Tnfrsf11a	Brip1os	Apool	Ankrd63
1210	Palld	Snx9	Cln5	Tbata
1211	Slc7a7	Trem2	Plau	9130024F11Rik
1212	Tmem117	Card19	Mcm7	Ctxn2
1213	Olfr1564	Cdh19	Lgi4	Edn3
1214	Npl	Tec	Pcdhb5	Rab26
1215	Plcb3	Rab39	Htra3	Klhdc9
1216	Plscr1	Pqlc3	Nrm	Slc26a8
1217	Itgb1	Irgm2	Tpm4	Gm48932
1218	Sema3g	Trim21	Meis1	A330008L17Rik
1219	Ier5l	Fkbp10	Ticam1	9630001P10Rik
1220	Anxa5	Aldh1l1	Sqor	Extl1
1221	Pycard	Pnp	H1f2	Gm14004
1222	1110017D15Rik	Lmcd1	Usp51	Gm4926
1223	Hcls1	Lpar5	Tor3a	Gm30055
1224	Eme2	Rgs4	Grap	Ntsr1
1225	Gm17435	Sting1	Sardh	Olfr287
1226	Sox11	Rinl	F420014N23Rik	Gm20743
1227	Hmgb2	Sox18	Edem1	4933412O06Rik
1228	Lingo2	Tubb2b	Ascl1	D630023F18Rik
1229	Sox18	Rnh1	Zfp703	Vegfd
1230	Gas2l3	Ubtd1	Mlxipl	Gm17322
1231	Igsf6	Grn	Cd86	Upk1b
1232	Rel	Erap1	Dcxr	Rtp1
1233	Ankrd50	Tnni3	Cotl1	Gm12522
1234	Itpkb	Sgpl1	Ripk1	Epyc
1235	Gm5898	Pole	Scd3	Gm6556
1236	Rasa2	Fxyd5	Pard3b	Dio3
1237	Mafk	Vasp	Rarres2	Ido2
1238	Spred3	Ghdc	Tirap	Hapln1
1239	Map3k9	Slc35f6	Vav3	Fam163a
1240	Yap1	Rps6ka3	Amotl1	1700063D05Rik
1241	Dnajb1	Rnf122	Arhgap25	Myorg
1242	Plagl1	Gpx1	Cdca7l	Mei4
1243	Itgb2	Syt6	Adamts1	Nlrp6
1244	Tmem251	Tln1	Itgb8	Cyp11a1
1245	Rims4	Kdr	Cmtm3	Aifm3
1246	Chst8	Pycard	Tap2	Gm2824
1247	Ldlrap1	2810025M15Rik	Slc35g1	Otogl
1248	Pdrg1	Nup210l	G6pdx	Gm26512
1249	Fchsd1	Edem1	Ednrb	Smim17
1250	Cox11	Lpl	Tpcn2	Hlf
1251	Acvrl1	Mboat1	Cd248	Crybb1
1252	Ifitm2	Spsb2	Myo1e	C030018K13Rik
1253	Lcor	Cdh5	Dock1	A830008E24Rik
1254	Relt	Tmem163	Kntc1	B230303A05Rik
1255	Scand1	Lgi4	Tradd	Per3
1256	Slc25a24	Sat1	Rom1	Gm16638
1257	Ezr	Sema3d	Mboat1	Btbd17
1258	Ppp1r15b	Pafah2	Ezh2	Slc22a8
1259	Tchh	Flt3l	Plscr1	9430092D12Rik
1260	Gm15892	Rnase4	Aifm2	Gm47033
1261	Nid1	Ccnb2	Kcnj2	Sec14l3
1262	Tas1r3	Fgfr1	Tbc1d31	Slc19a3
1263	Arl4d	Ezh2	Zfp951	Dpy19l2
1264	Hk2	Esd	Dchs1	Gpr12
1265	Lmna	Cyb5r3	Llgl2	Sec1
1266	Map3k5	Olig2	Nradd	Etnppl
1267	Dnajb5	Aff1	Chst2	Ankub1
1268	Col12a1	Pde9a	Hmga1	Gm37069
1269	B230216N24Rik	Fam114a1	Syne3	Aire
1270	Tec	Atad2	Pald1	Gm12198
1271	Sptssb	Gbp5	Sowahc	Gm33027
1272	Apobec3	Klhl40	Pde3b	Gm10790
1273	Ppm1l	Zbtb42	Gng5	Lefty1
1274	Mpzl3	Chst11	Nmi	Scube2
1275	Csf1	Tap2	Wipf1	Zpld1
1276	Bub1b	Igsf10	Ccdc190	Kirrel2
1277	Iqgap1	Il1rl2	Kif22	Gzmk
1278	Hipk2	Emcn	Gpsm3	Gm15422
1279	2700038G22Rik	Rpsa-ps10	Gngt2	Hes5
1280	Nabp1	Vwa1	Gm21984	Slc2a5
1281	Btg3	Uck2	Klhl25	Gm31614
1282	Skil	Cpne3	Man2b2	Vmn2r84
1283	Fam83h	Slc22a4	Alg14	6330420H09Rik
1284	Ppp1r15a	Nfe2l2	Shroom3	Gkn3
1285	Rflnb	Cyyr1	Nrros	9430053O09Rik
1286	F2r	Casp7	Antxr1	Selplg
1287	Gimap6	Aox1	Tnfaip8	Gm48408
1288	Nckap1l	S100a16	Catsper2	P2ry12
1289	Sh2b2	Flt4	Net1	Gm45187
1290	Pgm2	Hectd2	Triobp	Dbp
1291	Lcp2	Fzd7	Cyb5r3	Lefty2
1292	Gpnmb	Gng4	Gm20457	Fam181a
1293	Gm16701	Irf9	Mcm4	Mettl11b
1294	Rars	Lamp2	Lrrk1	Gm38071
1295	Tsc22d2	Slc38a2	Cp	Gm11627
1296	Trim25	Rbms1	Spsb1	C030005K06Rik
1297	Col4a2	Sema3f	Sulf1	Zdbf2
1298	Ly6c1	Pold1	Mtbp	Ptch2
1299	Oaf	Fignl2	Zfp51	Crhr1
1300	Rab3ip	Irak4	Oaf	Klf4
1301	Rtn4rl2	Ptges	Gm44250	Rasl11b
1302	Atp8b1	Stk40	Car8	AW047730
1303	Hsd17b12	Gcnt4	Agtrap	Shcbp1
1304	Cd53	Pipox	Il10ra	Lrrc55
1305	Rps27l	Prrx1	Nt5dc2	AI849053
1306	Dnah17	Mgst1	Cav1	Kntc1
1307	Btk	Irf1	Adora2b	Cdca3
1308	Rgs9	Ndp	Cd151
1309	Osgin2	Rplp0	Parvg
1310	Tln1	Spred1	Slc7a7
1311	Bend7	Gm26532	Fadd
1312	Gm8355	Cdc25a	Psmg4
1313	Pkn3	Phf19	Kank1
1314	Rhoq	Cavin1	Bmp2k
1315	Pmaip1	Slc39a8	Frmd8
1316	Hck	Bin2	Pcdhgc3
1317	Acvr1c	AI849053	Steap3
1318	Trim30a	Fli1	Serhl
1319	Lpar2	Shisa5	D430020J02Rik
1320	Hic1	Plcb3	Adam8
1321	Khk	Pgghg	Uxt
1322	Adamts4	Ftl1	Chrnb1
1323	Themis2	Mcam	Itpripl2
1324	Nfe2l2	Rell1	Cdc42ep1
1325	Cyb5r1	Cav2	Ifi27
1326	Shisal1	Hexb	Gm13577
1327	Elk3	Vamp5	Sparc
1328	Zbtb42	Esyt1	Ttc12
1329	Sipa1l2	Sash3	Ppic
1330	Epha10	Plcd1	Spidr
1331	Spred2	P4hb	Cbs
1332	Pon3	Mapk6	Fam122a
1333	Tmco4	Phlda3	P2rx7
1334	Rbp1	Sh2d5	Naprt
1335	Mcm3	Ccnd1	Lacc1
1336	Trip10	Smagp	Cenpm
1337	Dusp5	Plod3	Vwa1
1338	Xbp1	Cracr2b	Inppl1
1339	Cd151	Cltb	Cdnf
1340	Slc11a1	Slc11a1	Gm28192
1341	Zswim4	Pdlim5	Smim11
1342	Mir22hg	Crtap	Irf1
1343	Lims1	Epb41l4a	Kif7
1344	Kcnk3	Cryab	Vsir
1345	Ctdp1	Sox9	Itpkb
1346	Vwa1	Sgms2	Dse
1347	Ankrd54	Gpx3	Gpr157
1348	Hpn	Ckap4	Niban2
1349	Ahnak	Nexn	Snx20
1350	Psd4	Il6st	Heatr5a
1351	Rnf128	E2f1	Heph
1352	Tbcc	Fndc3a	Slc1a5
1353	Fmnl2	Tead1	Dbx2
1354	Apobr	Fndc3b	Scara3
1355	Ccdc86	Gm49300	Dtx3l
1356	C1ql1	1700037C18Rik	Aldh1a1
1357	Nfkbid	Ctsb	Ier5l
1358	Efnb1	Spry4	Zfp36l1
1359	Dot1l	Slfn5	Fanca
1360	Srgap1	Chst14	Rras
1361	Llgl2	Car8	Arhgef40
1362	Rasip1	Ddah2	Col11a1
1363	Sec24d	Dcbld2	Aldh16a1
1364	Dnai2	Tpcn2	Ddit4l
1365	Fes	Nqo2	H6pd
1366	Ppfibp1	Rassf8	Ltbp3
1367	Cinp	Cip2a	Smox
1368	Spsb3	Lonrf3	Hspb8
1369	Ctsl	Parvb	Npc2
1370	Abhd2	Arap1	Spag5
1371	Cnn2	Cfh	Parp16
1372	Npm3	Kcnk6	Sox18
1373	Atf5	Mical1	Tln1
1374	Ankrd55	Srpx2	Incenp
1375	Mafb	1810059H22Rik	Ddx39a
1376	Alkbh3os1	Rgs20	Cep128
1377	Adra1b	Ltbp3	Igfbp5
1378	Fndc3b	Eng	Rcn3
1379	Rnd3	Ccnf	Notch2
1380	Rrbp1	Kif20a	Fmnl3
1381	Uaca	Prkcd	Pola2
1382	Fcgr3	Zyx	Sgpl1
1383	Fam43a	Scpep1	Nfya
1384	Pipox	Emp2	Zbed4
1385	Trpv2	Pml	Cdh19
1386	Gm28578	Serpinb6a	Prrx1
1387	Rbm15	St6galnac4	Ptges
1388	Espl1	Sema3g	Ifngr1
1389	Aurka	Abcc9	Oma1
1390	Ppm1h	Tmem117	Aass
1391	Plp2	Il33	Haus4
1392	Stmn4	Twf1	Bcl2l11
1393	Amigo3	Ctnna1	Selplg
1394	Sgsm1	Spred3	Slc38a5
1395	Rab3gap2	Myo1c	Mavs
1396	Jarid2	Aim2	Mmp2
1397	Prom2	Timeless	Zfp521
1398	Rgcc	Rcn3	Cldn5
1399	Manf	C1qtnf1	Erap1
1400	Coq10b	Cald1	Tax1bp3
1401	Trim56	Sox11	Odc1
1402	Arfgap3	Slc2a10	Mgst1
1403	Dusp1	Btg1	Acsbg1
1404	Rela	Shroom3	Lratd2
1405	Vcl	Naip5	Plcb3
1406	Erbin	Was	Man2a1
1407	Col18a1	Stat1	Car12
1408	Fam210b	Mrpl52	Rhog
1409	Dusp10	Egfl7	Bbs12
1410	Tnfrsf22	C5ar2	Zfp825
1411	Irgm2	Tacc3	Tgfa
1412	Adamts15	Smyd4	Tgm2
1413	Slc35e4	Lsr	Ftl1
1414	Sgpl1	Col4a2	Vcan
1415	Dtx2	Sipa1	Sat1
1416	Acer2	Ass1	Gpx1
1417	Nog	Id1	Slc41a3
1418	Gm37755	Cybrd1	Sugct
1419	Stab1	Hspa5	Cyp4v3
1420	Kcnip3	Chrnb1	Itga6
1421	Crhr1	Cdc42ep3	Adssl1
1422	Rnf19b	Creb3l2	Ctnna1
1423	Eng	Slc13a3	Ppp1r14b
1424	Lamc1	Uap1l1	Adam17
1425	Tmc4	Ggn	Fhod1
1426	Zdhhc18	Plod1	Slfn5
1427	St8sia2	Nradd	Gm9843
1428	Rcc1	Arhgef15	S100a13
1429	Spry1	Ppp1r14b	Natd1
1430	Plekhf1	Lsp1	Il6ra
1431	Ace	Gins3	Dmp1
1432	Slc3a2	Rrm1	Cnbd2
1433	Sult2b1	Slc4a2	Poll
1434	Mpeg1	Kif15	Rft1
1435	Efemp1	Rras	Rrbp1
1436	Fbxl8	Rps6ka1	Lpcat2
1437	Clvs1	Cgnl1	Nid1
1438	Rassf8	Slc12a4	Ano6
1439	Lsm2	Actn4	Pcdhgb6
1440	F2rl3	Hpgds	Sting1
1441	Mark1	Gsdmd	Rest
1442	Rabgef1	Gm9616	Itprid2
1443	Tle3	Inppl1	Nedd1
1444	Sod3	Zfp367	Slc25a18
1445	Ptp4a3	Zbtb7b	Szrd1
1446	Isoc1	Rara	Fli1
1447	Cited2	Tpt1	Trim56
1448	Hmgn1	Hells	Lamp2
1449	Rbpj	Wnt7b	Rhbdf2
1450	Cav1	1700010I14Rik	Lhfpl2
1451	Rnft1	Cdc14a	Nkx2-2
1452	Muc1	Rpl9-ps6	Galns
1453	Trmt61b	Id2	Ctsa
1454	Smox	Pgm2	Serpinh1
1455	Serinc2	Rnf128	Hip1
1456	Pfn1	Nrp2	2810025M15Rik
1457	Lypla2	Col20a1	Il17ra
1458	Syt9	Etv6	Traf5
1459	Tex30	Smc4	Bach1
1460	Cltb	Tcirg1	Trib1
1461	Rwdd4a	Ripk1	Lfng
1462	Ddx39a	Nudt9	Slc8b1
1463	Dgki	Mcl1	Spsb3
1464	Gm16278	Lhfp	Smo
1465	Sfmbt1	Inf2	Rgs20
1466	Spred1	Jup	Gon7
1467	Map3k14	Enpp1	Rpa2
1468	Cebpa	Wipf1	Kcnk13
1469	Arf2	Zfp469	Evi2a
1470	Pxdn	Nid2	Myc
1471	Magoh	Prdm1	Tmem43
1472	Csrp2	Catip	Phactr4
1473	Arhgap10	Rgs7	Chaf1a
1474	Usp13	Rpl27	Krcc1
1475	Tax1bp3	Yap1	Zscan29
1476	Mapre1	Gask1b	Sox6
1477	Gm37309	Tgfa	Cenpx
1478	Ppp1r1a	Parp4	Ccdc86
1479	Tekt2	Calu	Ncan
1480	Mapk4	Manf	Nfkb1
1481	Ano6	Chrdl1	Hepacam
1482	Tyrobp	Loxl3	Inf2
1483	Noct	Lrmp	Shisa5
1484	Serpinf1	Nup93	Vcam1
1485	Filip1l	Spata6	Dctpp1
1486	Pcdhgb8	Ikzf1	Lrp5
1487	Msrb3	Aurka	Tspan15
1488	H2-D1	Mafb	0610040J01Rik
1489	Klf4	Pmf1	Pml
1490	Eif6	Inpp5d	Cstb
1491	Tfpi	Zfp521	Add3
1492	Adam19	Capn2	Tsc22d4
1493	CAAA01147332.1	Gm6206	Flna
1494	Des	Srgap1	Arhgef19
1495	Ankrd37	Adipor1	Plod3
1496	Stk17b	Tmed3	Pmepa1
1497	Por	Slc39a14	Hnrnpf
1498	Lrrc8a	Niban1	Ndp
1499	Iars	Cenpj	Ifitm10
1500	Fndc3a	Sh3tc1	Gpc4
1501	Rnf225	Ormdl2	AA465934
1502	Chml	Trim67	Fgfr3
1503	Nop9	Myh9	Pacsin2
1504	Gar1	Gla	Lrp10
1505	Gla	Slc6a8	Slco2b1
1506	Uba6	Olig1	Stat6
1507	Dcbld2	Zmiz1	Gm12404
1508	Cdc42ep1	Lig1	Pqlc3
1509	Gramd1b	Nos3	Ermard
1510	Ece1	Snhg18	Wdhd1
1511	Cystm1	Filip1l	Trip6
1512	Gm26532	Lmna	P4hb
1513	Pcdhgc5	Cdc42ep1	Cd83
1514	Rrs1	F2r	Folh1
1515	Ctnna1	Pttg1ip	Rgs10
1516	Cort	Tmem176a	Pmf1
1517	Fbxo17	Syt12	Sox9
1518	Trf	Dnase2a	Rel
1519	Vipr1	Apool	Xrcc2
1520	Sec61a1	Pdia4	Zbed3
1521	Gm43457	Rab29	Cpt2
1522	Cdo1	Shc1	Cd38
1523	Tspan4	Atf4	Plxdc2
1524	Ak6	Poglut3	Pdlim5
1525	Hax1	Ptbp1	S100a10
1526	Rasl11b	Arhgap18	Gpx7
1527	Uck2	Tfpi	Dennd4c
1528	Pafah1b3	Cndp2	Tspan4
1529	Btaf1	Lrp5	Dysf
1530	Fas	Syt9	Card6
1531	Dmrta2	Mcm4	Ikbke
1532	Asprv1	Orai1	Cspg4
1533	Kti12	Blvrb	Notch3
1534	Rrp36	Plekho2	Sema3d
1535	Cbl	Card9	Chst14
1536	S100a16	Sparc	Ppie
1537	Otud7a	Tpm1	Prkd1
1538	AEKR01077154.1	Rap1b	Necap2
1539	Anxa4	Arhgap31	Limd1
1540	Emd	Ldlrad4	Cln3
1541	Mdk	Rel	Cast
1542	Mbd2	Cyp4f16	Vsig10
1543	2410006H16Rik	Coa4	Asap3
1544	Imp4	Creld2	Plpp2
1545	Ubc	Gimap6	Selenoh
1546	Kcnj2	Vcan	Il33
1547	Gabpb1	Tapbpl	Cacng5
1548	Pnldc1	Ifitm10	Nagpa
1549	Kctd10	Zfp51	Itga9
1550	Arid3b	Gba	Igsf11
1551	Arid5b	Ddx39a	Arhgap4
1552	Tent5a	Lmnb1	Mfsd1
1553	Slc7a3	Zfp217	Prex1
1554	Icam2	Szrd1	Notch4
1555	Nexn	Maml2	Slc25a45
1556	Slco3a1	Podxl	Matn4
1557	AA986860	Zfp36l2	Slc35f6
1558	Hmgcr	Il1rap	Tinf2
1559	Ltbp1	Prc1	Mdc1
1560	Fhdc1	Smim18	Epb41l2
1561	Dmxl1	Furin	Ghdc
1562	Cdca4	Dock11	Lag3
1563	Dna2	Tmod1	Slc22a4
1564	Eif3b	Icam2	Srek1ip1
1565	Pik3r5	Acvrl1	Plk4
1566	Gm50462	Nppc	Fzd7
1567	Gpx8	Tapbp	Ss18
1568	H1f2	Ptbp3	Zbtb7b
1569	C1qb	9130019O22Rik	Srpk3
1570	Gm50048	Pi4k2b	Ahnak
1571	H3f3b	Gm5617	Pcna
1572	Acvr1	Dnah17	Snx9
1573	Rdh10	Fmnl2	Hacd2
1574	Kcnh1	Nfatc4	Tmem123
1575	Vasp	Ptpn12	Shc4
1576	Il6ra	Col6a3	Gmnn
1577	Slc10a3	Stk32a	Cryzl2
1578	Elmo1	H6pd	Smc2
1579	Pde4dip	2810459M11Rik	Atad5
1580	Ugdh	Ammecr1	Gltp
1581	Unc5b	Fas	Stom
1582	Bmp1	Phactr4	Jam2
1583	Nppc	Vcam1	Tmem98
1584	Ftl1	Mapkapk2	Tns3
1585	Hnrnpf	Lacc1	Nr1h3
1586	Gdpd5	AW047730	Mad2l2
1587	Xpo1	Snx7	Sall3
1588	Helz2	Hsd17b12	Fgfr1
1589	Pdgfb	Ccdc163	Cflar
1590	Elfn1	Ncan	Col4a1
1591	Tma16	Kmt5a	Iqgap1
1592	Kcnk12	Adam19	Plcd4
1593	Zfp36l2	Aldh3b1	F3
1594	Pop1	Mcm7	Fxyd5
1595	Arhgap30	Rpe65	Scube3
1596	Sh3kbp1	Otof	Atp1a2
1597	Dock5	C030005K06Rik	Gm29666
1598	Cyp51	Gm37069	Plcd1
1599	Cfap157	Gm42064	Ephb1
1600	Aqp4	Cytl1	Slc39a14
1601	Ncan	Lefty2	Bak1
1602	Dusp14	Gm26995	Lix1l
1603	Anxa3	Gm31614	Smoc1
1604	Stat6	9330111N05Rik	Trip10
1605	Oscar	Gm27202	Scpep1
1606	Atf1	Edaradd	Creb3l2
1607	Tpt1	BC055402	Fgd3
1608	Cers6	Cyp26a1	Ttc28
1609	Snhg5	Ntsr1	Gm5617
1610	Disp3	Tsks	Zfp747
1611	Pim3	Cpa6	Lrp1
1612	9830144P21Rik	Igbp1b	Tapbp
1613	Prex1	Hes5	Ubtd1
1614	Rgs7	Scart1	Septin10
1615	Nmnat2	Gm15422	Sox13
1616	Cdk11b	6330420H09Rik	Nqo2
1617	Il6st	Gkn3	Zfp119a
1618	AL450395.1	Dio3	1700017B05Rik
1619	Dok3	Dio3os	Mif4gd
1620	Gm44777	Gucy1b2	Pgpep1
1621	Mapk6	Epop	Mob1a
1622	Sik3	Gm48408	Lzic
1623	F8a	Gm11855	Card19
1624	Brinp1	Ildr1	Maml2
1625	Eif2ak2	Epha8	Abhd4
1626	Zfp451	Gm45188	Ptbp3
1627	Slc39a1	Gpr12	Ddah1
1628	Arhgef7	C1s2	Parva
1629	Pglyrp1	Cyp4f15	Zfp217
1630	Zfp516	Lefty1	Gpr37l1
1631	Ern1	Pcsk2os2	Serinc2
1632	Dnajb3	Nphs1	Ppp1r3c
1633	Rnf122	Gm37464	Rnasel
1634	Orai1	Olfr461	Pfkfb3
1635	Cars	Ankrd63	Nhsl1
1636	Pcyt1a	Sec14l3	Proser3
1637	Kdr	A230001M10Rik	Nop9
1638	Tmem202	B230303A05Rik	Dock7
1639	H6pd	B230110G15Rik	Mfng
1640	Dcaf10	Olfr287	Srebf1
1641	Shroom3	Gm8113	Adam9
1642	Kcna4	2810407A14Rik	Dnajc3
1643	Mapk11	BC006965	Kremen1
1644	Ttll11	Sp8	Acot11
1645	Rnf144a	Gm45187	Galnt1
1646	Pde3b	Gm36742	Arhgap31
1647	Fbl	Kirrel2	Wnt5b
1648	Pam	Fibcd1	Cercam
1649	Phf13	Klhdc7a	Adgre5
1650	Pabpc1	Rtp1	Slc4a4
1651	Rbms1	4933412O06Rik	Hexa
1652	Itga9	Gm16170	Ckap4
1653	Gm15760	Gm2824	Decr1
1654	Rbbp7	Btbd17	Myh9
1655	Arpc5	Pdzph1	Foxf2
1656	Tbc1d1	Gm11681	Pcdhga11
1657	Scx	Baiap3	Cdr2
1658	Grk5	A730036I17Rik	C2cd3
1659	Kcnj8	Siglech	Cd59a
1660	Ripk1	Bcan	Haus3
1661	Cdc42se1	Wnt11	Ehd2
1662	Gm10033	Gm12198	Irf9
1663	Eepd1	Lrrc70	Gfer
1664	Dnhd1	Ankub1	Rbpj
1665	Ccnyl1	A330048O09Rik	Ift43
1666	Tpd52	Gm48784	Gm17066
1667	Aldh18a1	1700003F12Rik	Casp8ap2
1668	Prkx	A830008E24Rik	Prdx1
1669	Fnip2	Neurog2	Lama2
1670	Pttg1ip	Gm19522	Ostf1
1671	Svil	Etnppl	Zfp518a
1672	Smtn	Aire	BC034090
1673	Pdcl3	Gm26604	Hapln3
1674	Tns1	Cys1	Fhdc1
1675	Klhl40	Edn3	Gpc6
1676	Frmpd4	Slc22a8	Pkmyt1
1677	Gm28151	Nkain4	Mylip
1678	Cspg5	Gm26575	Htra1
1679	Slc6a7	Gzmk	Tram1
1680	Dhdh	Nlrp6	Ralb
1681	Vwa5b2	Gm11627	Lhfp
1682	Mir124a-1hg	5033404E19Rik	Kcp
1683	Gm10699	Gm45634	Timeless
1684	Gm48653	1810010K12Rik	Manba
1685	Mtg1	Smyd1	Itpr2
1686	Pfkl	Gm44266	Itgb1
1687	Abcb9	Gm37366	Zfp41
1688	Elmo3	Neurod4	Snhg5
1689	Gpd2	Ido2	Slc1a4
1690	Igdcc4	Gm29771	Fzd8
1691	Tmem144	1700063D05Rik	Pld2
1692	Ift46	Rab26	Mfsd12
1693	Sntb1	Fam163a	Vcl
1694	Ddhd2	Scube2	Tmpo
1695	Nsg2	Adamts2	Cyfip1
1696	Tst	5730522E02Rik	Twf1
1697	Zcchc4	Gm12522	Cand2
1698	Gm9866	Gm44065	Mertk
1699	Kit	Prtn3	Pdgfrb
1700	Etfbkmt	Gm48488	Myl9
1701	Arhgef19	Aprt-ps	Zkscan17
1702	Gria2	Vmn2r84	Wdr81
1703	Cyld	Gm38071	Tpt1-ps3
1704	5330437M03Rik	Gm26747	Gpr6
1705	2500004C02Rik	Mettl11b	BC018473
1706	Tfap4	Chrm5	Armh2
1707	Spata6l	Hlf	Gm40603
1708	Padi2	Mei4	Lgals12
1709	2810049E08Rik	4930419G24Rik	Gm10800
1710	Tacc2	Adcy10	Gm31848
1711	Adgrb3	Galntl6	Gm10923
1712	Pkia	Gm32633	Gm45885
1713	Mrnip	Meiosin	Gm44214
1714	Kctd4	Dpy19l2	Gm12198
1715	Efs	Kcnip2	Irs4
1716	Fn3krp	Egfl6	Asb16
1717	Csrp1	Dnah5	Gm29771
1718	Myl9	Egfem1	Peak1os
1719	Rnf167	Pld6	Upk1b
1720	Ppp3cb	St6galnac2	Gm45121
1721	Ccdc106	Nos1	Dio3
1722	Gm28370	Mroh7	Otof
1723	Lars2	Prdm16os	Dio3os
1724	Agmo	Nat8f5	Bc1
1725	Serpinb9	Tbata	Gm29427
1726	Akap7	Gm10686	4933427G23Rik
1727	Ppm1m	Gm43263	Slc22a3
1728	Rab11fip2	Zpld1	Gm45623
1729	Sms	Nanos2	Ntsr1
1730	Ly6e	Gm2061	Lefty2
1731	BC025920	Ypel1	Gm12447
1732	Haghl	Cyp11a1	C030018K13Rik
1733	C1qtnf12	Asb18	Gm25777
1734	Lyplal1	Rasal1	Mypn
1735	Mblac2	Gm20754	BC006965
1736	Smc2	Sypl2	Gm39326
1737	Etv1	Slc6a11	Btn2a2
1738	Bphl	Gm20033	Mir421
1739	1110051M20Rik	Gm30055	1700016P03Rik
1740	Tomm20	Chrna5	Gm53058
1741	Fgf22	Strip2	Gm10710
1742	Camkv	Kcnj14	9330111N05Rik
1743	Rogdi	Vegfd	Gm38071
1744	Chrd	Slc9a3	Tgm7
1745	Mog	Gm45552	Gm31614
1746	Tmem255a	Slc2a5	Alpk3
1747	Gm41414	Dbp	Gm27956
1748	Galns	Tmem191c	Gm2464
1749	Vps41	Gdf10	Gm15983
1750	Ddx4	9430053O09Rik	Slc9a3
1751	Usp54	Aldh3b2	Hes5
1752	A230051N06Rik	Gsto2	Gm41662
1753	Camk2a	Ntsr2	Gm44982
1754	Jpx	C230057M02Rik	Mansc4
1755	Ddx25	Alox12b	Gm5900
1756	Tmem191c	Gm43081	Ak8
1757	A330074K22Rik	C030018K13Rik	6530403H02Rik
1758	Gm37607	Mir7220	Gm44560
1759	Ica1l	C230035I16Rik	2900052N01Rik
1760	Bnip3	Gm42772	Tcap
1761	A930017M01Rik	Slc30a2	Ankrd63
1762	Gmpr	Gm31907	Mycn
1763	Caskin1	Gm7932	Epha8
1764	Slc25a11	Gm14004	Rpl24
1765	Pcdhga3	Gm13558	A830019P07Rik
1766	Ankrd35	Bbox1	Vmn2r84
1767	Gm14257	Tekt4	Cyp4f15
1768	Lrrtm1	Rad21l	Dlx5
1769	Ltk	Gm41662	Mcmdc2
1770	Btbd8	Gm44646	6330420H09Rik
1771	Fam184a	Shroom2	Gm19410
1772	Taz	BC030500	Epop
1773	Gja1	Slc39a12	Hba-a1
1774	Gcdh	Vmn2r87	Gm36529
1775	Casd1	Gm14569	Cort
1776	Nfib	Nxph2	Gm43517
1777	A230056P14Rik	Foxo6	Gm20636
1778	Cmya5	Gm38020	Slc17a8
1779	Gm49863	Gm33378	Gm20083
1780	Gemin8	Hrk	Gm12941
1781	Limd2	Gm45694	Lamp5
1782	Slc4a4	Gstm6	Gm14703
1783	Jph3	Prodh	Klhl1
1784	1110032A03Rik	Gm30075	Dlx6
1785	Gm5415	Ackr2	4933424G06Rik
1786	Gm43032	Gm33027	Aldob
1787	BC064078	9630001P10Rik	Erich6
1788	Enho	Akap5	2900022M07Rik
1789	Gm9828	Chrna3	Smim38
1790	Krt222	Rtl4	Il1rapl2
1791	Prkcg	1700025F24Rik	Fam184b
1792	Amph	Cabp4	Gm2694
1793	Lrp1b	Gm20743	Galntl6
1794	Gm14164	Zfp853	Gm27202
1795	AW047730	Extl1	Capn6
1796	Carf	Sowaha	Apold1
1797	4930525G20Rik	2900052N01Rik	Gm11627
1798	Kcnj3	Fam181a	Skap1
1799	Zfp759	P2ry12	Zcchc12
1800	Particl	Rsph4a	9130024F11Rik
1801	Cep131	Gm26676	Gm43413
1802	Slc7a10	Rasd1	Mir6236
1803	Ttc30b	Slc9a2	Cntnap3
1804	Plxna3	Ppp1r1b	Crb1
1805	Cmpk2	H2-M6-ps	Gm31282
1806	Clmn	Smim17	Gm7361
1807	Skida1	Kcng4	4933406C10Rik
1808	Sbsn	Chia1	Gramd2
1809	Rnft2	Hapln1	9230112J17Rik
1810	Plppr3	Krt77	Cnga4
1811	Gm49768	Grem1	Akr1c14
1812	5730455P16Rik	Gm11992	9630013A20Rik
1813	Carmil3	Agt	B830017H08Rik
1814	C130036L24Rik	Akr1c18	Gdf10
1815	Cntnap2	Gm26645	Gm37176
1816	Gabrg2	Efcab10	Gm26964
1817	Rnf170	Acot3	Rbm24
1818	Rab9b	Gm34776	Gm13339
1819	Kcns2	Gm15688	Arc
1820	Bcl7a	Ctxn2	Nxph2
1821	Tmem143	4930422M22Rik	Gpr12
1822	Slc15a2	Hs3st3a1	Gm17168
1823	Stxbp6	Hpca	B230303O12Rik
1824	Fancg	Slc26a8	9130221H12Rik
1825	Arhgef4	Gsta4	Gm49064
1826	Tspyl4	Rgsl1	Gm44677
1827	5730522E02Rik	D630023F18Rik	Grp
1828	Evc2	Aifm3	Gm30015
1829	Asrgl1	Gm48701	Rab26
1830	Msrb2	C030029H02Rik	Gm46378
1831	Muc3a	Msx1	Stac3
1832	Dtd1	Gm14257	Gm2824
1833	Gm19744	Adra2a	Sp9
1834	Ccdc39	Cdkl4	Hbb-bs
1835	Il18	Gabrd	Lrrc6
1836	Slc8a2	Kcnk9	Gm9839
1837	Gm15564	Plcz1	Gli1
1838	Icam5	Gm18782	Sypl2
1839	Gjc3	Gm715	Jph2
1840	Shd	Phyhip	Gm15564
1841	Gm35040	Slc25a34	Erbb4
1842	Tpcn1	Oprk1	4930488L21Rik
1843	9330151L19Rik	Jph4	Gm37792
1844	Kcnh4	9430092D12Rik	Nkain3
1845	Six5	Dbil5	Npr3
1846	Ptch1	Chrm4	Mme
1847	A830082K12Rik	Gm40578	Gm43031
1848	Tert	Gm28756	Mdga1
1849	Gatd1	Nr4a2	4933439C10Rik
1850	Gm5242	Vwa3a	Zmynd10
1851	Cacna2d3	Gm6556	Dlx1as
1852	Adamts17	Cldn10	Gm17396
1853	Gm960	Gm24966	Gm5468
1854	Nmral1	Spin2c	Lypd1
1855	Nova1	Baiap2l2	Rtl4
1856	Gm38192	Atp13a5	C1qtnf2
1857	A230077H06Rik	Per3	Gm45453
1858	Zfp85os	Upk1b	Egfem1
1859	Rnf182	Crispld1	Podn
1860	Pgr	Wnt9a	Dlx1
1861	Ulk4	Echdc2	Nr4a1
1862	Satb1	Id4	6430590A07Rik
1863	Rtl4	Gm41077	A830073O21Rik
1864	Trhde	Gpr101	Yjefn3
1865	Jph4	Epyc	Zfp773
1866	Fcor	Ggt1	1700001L19Rik
1867	Gldc	Gm30082	C230057M02Rik
1868	Coro6	Gm47033	Adamts13
1869	Gm11766	Ano5	Edn3
1870	Clasp2	4930471C04Rik	Saxo2
1871	Col15a1	6530403H02Rik	9630001P10Rik
1872	Esrrg	Gm32014	Kcnk9
1873	Myh14	Gm10790	Cd46
1874	Anln	Icosl	Stox1
1875	Alox8	Tnxb	Pnck
1876	A230057D06Rik	Gm17116	Tmem132c
1877	Snn	Gm43032	Zfp78
1878	Acot13	Gm43823	Rasal1
1879	Acss2	Ptpru	Gm27000
1880	Lhx2	Itga4	Bex1
1881	A930004D18Rik	Slc13a5	Pde11a
1882	Pstpip2	A330008L17Rik	Chrm4
1883	Paqr6	Aldob	Gm26549
1884	Alg6	Fyb2	Gm2061
1885	Parn	Pnck	Traip
1886	Serpini1	1700008O03Rik	Bcan
1887	Ccdc28a	Cfap54	Dlx6os1
1888	Gria1	Gm43843	Gm48408
1889	Myh7	2600014E21Rik	Gm20501
1890	Wdr19	Gm26644	Chrna4
1891	Gstz1	Hhip	Zfp853
1892	Mettl8	Scn3b	Gm40578
1893	Hapln3	Mturn	Amy1
1894	Ebf4	Asb2	Gm38192
1895	Gprasp2	Sidt1	Calb1
1896	Gm37928	BC024139	4930447C04Rik
1897	Runx1t1	Oxtr	Sox1ot
1898	Lnx1	Gpr17	Gm48677
1899	Gm35558	Slc19a3	A730081D07Rik
1900	Rnf207	Gpr161	Gm47483
1901	AW554918	Tmem145	Cck
1902	Dnajc28	Podn	Ccn3
1903	Cacnb2	Tmem30c	Grin3a
1904	Car11	Gm28307	Col26a1
1905	Zic3	Pcdh19	Pnma3
1906	Spag6l	Lrrn4	Ddn
1907	Gm43268	Gm26512	Krt77
1908	Sox1	Neurl1b	Gm38336
1909	Dnm1	Igdcc3	Nrgn
1910	Poc1a	4930488L21Rik	Ctxn2
1911	Crocc	Sec1	2900060N12Rik
1912	Ppp3r1	Pygo1	Gm45847
1913	Gm10570	Nat8f4	Prr16
1914	Gapdhs	Camk2a	Gm9866
1915	Tbc1d32	Gm38043	Gm41414
1916	Fabp3	Inhbb	Hlf
1917	Katnal2	Pygm	Gm42433
1918	Dnajc6	Serpini1	Gm43667
1919	Tbc1d30	Cyp2s1	Zdbf2
1920	Fam217b	Gm15506	Gm16105
1921	Akr1b10	Bfsp1	Snhg4
1922	Zfp932	Gpr52	Lmo1
1923	Ephb1	Gm37459	Gm5415
1924	Gstt1	Matn2	Echdc2
1925	Dzip1	Plppr1	A330093E20Rik
1926	Calcoco1	Col11a2	Nos1
1927	Bcan	Cyp3a13	Btg3
1928	Igsf8	Htr2c	Crym
1929	Idh2	Gm5741	Spin2c
1930	Smim10l1	Nsg2	Trim17
1931	Ttc8	Gm13091	Pcsk2os1
1932	Dach1	Gm28175	Bmp2
1933	Emx2os	Ltk	Plppr3
1934	Appl2	Cpne6	Zfp963
1935	Zfp94	Lamp5	Nnat
1936	Vsir	Dcc	Serpini1
1937	Cgn	Nr4a3	Nudt15
1938	Nxph1	Brd9	Rsph10b
1939	Rasgrf2	Wasf1	Mroh7
1940	D130043K22Rik	Gm39326	Actn2
1941	Gm38336	Asb16	Clcn1
1942	Zfp831	Elmod1	Apol8
1943	Atp2a3	C1qtnf4	Gm20754
1944	Camta1	Gm45470	Slco4c1
1945	Fahd2a	Nkd2	Ppp1r3g
1946	Slc16a4	H2-M5	Dcx
1947	Gm44509	6430573P05Rik	Cadps2
1948	1190007I07Rik	Homer2	Gm42568
1949	Nrarp	9630015K15Rik	Gm38309
1950	Chrna7	Pcsk2os1	1110032F04Rik
1951	Pcdhga5	A330074K22Rik	Ppp1r3f
1952	Exd2	Itga8	Stk26
1953	Trmt9b	Sgk2	Adarb2
1954	Gabra5	Erbb4	Dlx2
1955	Tmem175	E030013I19Rik	Mgat4c
1956	Kcnq3	Car11	Neurl1b
1957	Kcng4	Myo5b	Far2
1958	Galntl6	Mme	Ccser1
1959	Rbm11	Gm4211	Hdx
1960	Ak5	9330121K16Rik	Hrk
1961	Kcnh3	Rgs14	2700033N17Rik
1962	Pnpla3	A230077H06Rik	Btbd11
1963	Il10ra	Bnip5	Rab3c
1964	Pcdhb5	Necab3	Car11
1965	Mmd2	4921504A21Rik	Fgf22
1966	Slc39a12	Gm11620	Gm37233
1967	Nrsn2	Pltp	Vsnl1
1968	Faim2	Zfhx4	Cntnap5a
1969	Elmod1	Lrrn2	Gm38300
1970	Norad	Slc9a4	Dbp
1971	Phf1	Sox1ot	Gm14204
1972	Rragb	Zcchc12	D930048N14Rik
1973	C130083M11Rik	Ciart	Rnf207
1974	1500026H17Rik	Gm20394	Gabrd
1975	Gm37090	Ak8	Itga4
1976	Fancl	Thbs3	Camkv
1977	Grik2	Prr36	Gal3st3
1978	Tubg2	Ccdc13	Gm49327
1979	Cfap61	Npr3	Ryr3
1980	Cfap100	Itpka	Slc9a2
1981	Sh3gl2	Aqp11	Cldn10
1982	Hdac11	Gprin3	Myh7b
1983	Apcdd1	Mycn	Bex4
1984	Fgf11	Lin7b	Olfm3
1985	Grhpr	Stum	Cxcl12
1986	Il34	Slc16a11	Kcnc2
1987	A730056A06Rik	Insm1	A230083G16Rik
1988	Tceal6	Prtg	Prdm16os
1989	Tas1r1	Gm20646	Gprin3
1990	Grm3	1700047M11Rik	Rpp25
1991	Glul	Ptch2	A830082N09Rik
1992	Ccdc148	Tef	5330437M03Rik
1993	Slc26a10	Rbm24	Pcdh19
1994	Brme1	Gm17322	Gm38413
1995	Efcab12	Ivd	Mterf1b
1996	4833445I07Rik	Dhtkd1	Gm15912
1997	Pcdh19	Gm20636	Slc5a5
1998	Syna	Gm43848	Idi1
[truncated: 818 more rows]
