# Supplementary material for: Highly dynamic inflammatory and excitability transcriptional profiles in hippocampal CA1 following status epilepticus
Source: Sci Rep. 2023 Dec 14;13:22187. doi: 10.1038/s41598-023-49310-y (PMC10719343; doi:10.1038/s41598-023-49310-y)
Supplement: Supplementary file 6 — Supplementary Table 2. [file 41598_2023_49310_MOESM6_ESM.xlsx]

## Sheet: Sheet1
Supplementary table 2. Most prominent gene changes at different post-SE comparisons. The Differentially Expressed genes (DEGs) within SE samples at different time points is defined by FDR ≤0.05. The direction is defined by Log2FC; for the upregulated genes Log2FC ≥1 (red) and for the downregulated ones Log2FC ≤-1 (blue) as well as variable direction within the comparisons (black).
Number	SE 6h vs SE 12h	SE 12h vs SE 24h	SE 24h vs SE 36h	SE 36h vs SE 72h	SE 6h vs SE 12h ∩ SE 12h vs SE 24	SE 6h vs SE 12h ∩SE 24h vs SE 36	SE 12h vs SE 24h ∩SE 24h vs SE 36	SE 6h vs SE 12h ∩ SE 12h vs SE 24h ∩SE 24h vs SE 36
1	Kcnh8	Chit1	Adamts4	5430430B14Rik	Dio2	Hlf	Dock2	Hlf
2	Gm26984	Gm37069	4731419I09Rik	9230102K24Rik	Isoc1	Lypd1	Gpr34	Tmem100
3	Cdca3	Capn9	Epop	Adamts1	Tmco4	Tmem100	Adamts4	Cmtm5
4	Gm13391	1200007C13Rik	Ildr1	1700014D04Rik	Aldob	Cmtm5	Capn9
5	C030005K06Rik	Kcng3	Pcsk2os2	4930412F12Rik	Cldn10	Entpd2	Cmtm5
6	Gm20621	Gm49721	Kcne4	Adamts13	Zdbf2	Gm26588	Fam20a
7	Rxfp1	Fbxo40	Pkd2l1	4930428N03Rik	Cmtm5	Lypd1	Folh1
8	Gm18406	Naip1	D630023F18Rik	Alk	Abcc3	Myh6	Gm13110
9	Magel2	F2	Gpr4	Alkal2	Igfbp3	Olfml1	Gm29427
10	9330117O12Rik	Cd28	Thbd	Aloxe3	S1pr3	Phkg1	Gstt1
11	Fbxo47	Gm12097	Wnt7a	Angptl2	Tnc	Shcbp1	Il17rc
12	Ankub1	1700125G02Rik	Atp13a4	Ankrd34c	1110002J07Rik	Tril	Mmp28
13	Cenpa	Slc6a21	Rnf144a	Cd164l2	Crybb1		Myom3
14	Gm20628	Slc25a34	Relt	C030004G16Rik	Anln		Nat8
15	Gm11627	Nat8	Hlf	Atf4	A730056A06Rik		Slco1a4
16	A930030B08Rik	Deup1	D16Ertd472e	Camk1g	Cdca3		Tmem100
17	Myh6	Scart1	Lypd1	Cbln4	Chrm2		Ttpa
18	Gm33027	Gm29427	Fndc1	Cck	Cldn34c1		Atp13a4
19	Nat8f3	Chrne	Ovca2	Cbln1	Cerox1		C130023A14Rik
20	A230001M10Rik	Slc2a2	C130023A14Rik	Arc	A330102I10Rik		D630023F18Rik
21	A830031A19Rik	Edn1	Tmem178	Brinp1	Agbl4		Hlf
22	Gm26594	Gm15594	Gm29427	Cdh22	Gm45606		Pkd2l1
23	Nxph3	Adprhl1	Capn9	Cd93	Dbp		Thbd
24	Dbp	Gm20517	Psma8	Chga	Kcnn2		Wnt7a
25	C030029H02Rik	Atp6v0a4	Inmt	Cemip2	Hlf		Aass
26	Fap	1810010K12Rik	Gm26588	Cgref1	Hs3st4		Acot11
27	Gm15721	Gm42585	Nat8	Cd300lb	Cyp2s1		Adhfe1
28	Ttll8	Gm13630	Ska1	Cdc42ep3	Gm41414		Aox1
29	Hhip	Espnl	Myom3	Cdh4	Gm973
30	Pof1b	Gbx1	Folh1	Clvs1	Lpar1
31	Nr4a2	Chst5	Aass	Col12a1	Nrep
32	Gm19410	Fscn2	Gm11772	Col7a1	Olfm3
33	Btbd17	Gm38562	Cdca2	Creb3l1	Rspo2
34	Enpp6	Gm49484	Shcbp1	Crh	Rxfp1
35	Hlf	Hmgcs2	BC064078	Crhbp	Satb1
36	Skap1	Gm17200	Gm13110	Crip3	Selplg
37	1110002J07Rik	Tmem82	Myh6	Csrnp1	Smim17
38	Gm17922	Tmco5	Ttpa	Cyb5r1	2410004I01Rik
39	Cdkn2b	4930505A04Rik	Gstt1	D930019O06Rik	AC139131.1
40	Rmst	Zfp541	Tril	Dlgap2	Pdyn
41	9630013A20Rik	Kirrel2	Aox1	Dll4	Ptch2
42	B3galt2	Aass	Mmp28	Doc2b	Shisal1
43	Mmp23	Gm49486	Pon3	Dusp4	Tmem100
44	Slc30a2	H3c4	Slco1a4	Fam110b	Trat1
45	Crybb1	Gm14636	Phkg1	Fhad1os2	Tunar
46	Septin4	Egfl6	Slc4a4	Fndc9
47	Cntn6	A330069K06Rik	Il17rc	Gjb4
48	Gjc3	Ptch2	Slc40a1	Gm10165
49	Chrm2	Nphs1	Timp4	Gm12224
50	5330437M03Rik	B830012L14Rik	A930004D18Rik	Gm13571
51	1700047M11Rik	Ghsr	Olfml1	Gm14221
52	Gm41414	Lvrn	Fam20a	Gm19610
53	Fam78a	Myom3	AW047730	Gm2449
54	Nrep	H4c9	Adhfe1	Gm26703
55	Olfml1	Mir7688	Foxm1	Gm27000
56	Fam163a	Tcf23	Sardh	Gm29427
57	Mog	Map3k19	Cd38	Gm29676
58	Creb5	Gm36742	Nwd1	Gm30938
59	0610040F04Rik	Ccdc103	Tep1	Gm3294
60	A330093E20Rik	Nanos2	Tyms	Gm3667
61	Gm2164	Trim72	Lmcd1	Gm43190
62	Pde7b	Itgae	Olig1	Gm49300
63	Aspa	Nts	Smpdl3a	Gm9902
64	Extl1	Axdnd1	Kctd12b	Gm9954
65	Tmem210	Gm35501	Prex2	Gng4
66	Gm973	2410004I01Rik	Entpd2	Grem2
67	Gm26588	AC139131.1	Gpr34	Hectd2
68	Epor	Muc2	Crot	Hs6st2
69	Chrm3	Gm15753	Arhgef19	Igsf9b
70	Lypd1	Wnt10b	Myh14	Inhba
71	A330102I10Rik	Gm34354	Acot11	Inmt
72	Dpp4	Trat1	Hells	Itga10
73	Rtkn2	Mir409	Pnpla7	Kash5
74	Gm5415	Pdyn	Tmem100	Kdm6b
75	Rfx4	6530409C15Rik	Cpt1a	Krt73
76	Rspo2	Gm20632	Dock2	Lce1g
77	Map3k5	Hoga1	9330104G04Rik	Lncppara
78	Olfm3	Foxs1	Cmtm5	Lrfn2
79	Cyp2s1	Pm20d1	Tacc3	Lyve1
80	Ankrd63	Gm15533	Itgb8	Map2k3
81	Trmt9b	Crhr1		Mchr1
82	Shcbp1	Fut7		Mdga1
83	Gm5089	Cyp4f15		mmu-mir-3070-2
84	Gpr37	Neb		Mrps34
85	1700001O22Rik	Gm11681		Nefm
86	Cldn10	Grin2c		Nppc
87	Anln	Adhfe1		Nt5c1a
88	Cnp	Gabrr2		Pcdha9
89	Necab3	Arhgap40		Pde9a
90	Rasd1	Myh15		Peg10
91	Dio2	Tinagl1		Pls3
92	Gm19744	Cideb		Pmepa1
93	Emd	Trim43a		Pnoc
94	Akap5	Dnai2		Ptgs2
95	Cldn34c1	Degs2		Reln
96	Cdh7	Oxtr		Rgs7
97	St3gal1	Slc39a12		Rprml
98	Dnai1	Agmo		Scg2
99	Aldob	Dbil5		Sec16b
100	Sntb1	Rasl10a		Serpina12
101	Plekhh1	Abca9		Sh2d5
102	Agbl4	Gm49678		Sik1
103	A730056A06Rik	Ermap		Sorcs3
104	Coro6	Pdzd3		Sox7
105	Ctxn2	Gm47096		Spink10
106	Lpar1	Ttpa		Spink2
107	Tifa	Gdf9		Spred2
108	Adamtsl1	Gm9586		Spred3
109	Arsg	Pcsk1		Spx
110	Plp1	Prdm16os		Sult2b1
111	Gm26777	Zdbf2		Syt12
112	Hs3st4	Fam89a		Thbd
113	Myh7b	Gm49300		Tm4sf1
114	Mgat4c	Hmox1		Tmem163
115	Zgrf1	Trpc5		Tnc
116	Thap6	Gm40578		Tpm2
117	Zdbf2	B230216N24Rik		Trim15
118	Samd5	Atp8b5		Tspan9
119	Tbr1	Vmn2r1		Tubb6
120	Per3	Mdk		Vegfa
121	Mlip	Pygl		Vgf
122	Sox2ot	Olfr1564		1700003F12Rik
123	Hmgb2	Cabp4		1700047M11Rik
124	Grm3	Trim17		1810014B01Rik
125	Cerox1	Nefh		2600006K01Rik
126	Kcnip4	Gm20383		2810429I04Rik
127	Chgb	Dio2		2810459M11Rik
128	Pax6	Gm37120		3222401L13Rik
129	Fam161a	5330439K02Rik		4930488L21Rik
130	Padi2	AA387883		5730522E02Rik
131	Rasal1	Samd11		9330111N05Rik
132	Psrc1	4930594M22Rik		9530051G07Rik
133	Dkk3	Plagl1		9930111J21Rik2
134	Kcnn2	Adra2a		A330008L17Rik
135	Selenbp1	Ngb		A730036I17Rik
136	Tinf2	Gm47976		A830008E24Rik
137	Leng8	Gm27202		Aass
138	Csrp1	Gm35394		Abca9
139	Efhd1	H2ac6		Abcb1a
140	Aifm3	Npc1l1		Abhd15
141	Pmvk	Folh1		Acaa2
142	5031434O11Rik	Pxmp2		Accs
143	4930488L21Rik	Bcan		Ace2
144	Gm11611	Exd1		Acot1
145	Qdpr	Slc6a11		Acot11
146	Cmtm5	9830166K06Rik		Acot2
147	Fam117a	Aldob		Acp5
148	Arl4d	Otof		Acsf2
149	Rapgef3	Aloxe3		Adap2
150	Rrm1	Tsc22d3		Adgb
151	Adamts20	Nkpd1		Adgrg6
152	Isoc1	Spag4		Adgrv1
153	Gm45606	Eva1c		Adhfe1
154	Crem	Gabrd		Adrb2
155	Smim17	4930431P19Rik		Agmo
156	Asap3	Neu4		Aif1
157	Ephb1	Cnga4		Aifm3
158	Ggt1	Fzd9		Aim2
159	Phkg1	Gm13110		Aire
160	Gm39326	Slco1a4		Akr1b10
161	Brinp3	Gm20033		Aldh1a1
162	Selplg	Nop53		Aldh1l1
163	Dennd3	Plekhg4		Aldh3b1
164	Enpp2	Dcn		Aldoc
165	Egfem1	Cldn10		Alox5
166	Gm37711	Pygm		Alox5ap
167	Siglech	Ephx2		Alpl
168	Satb1	Tmem100		Ankle1
169	Sap18	Gabrg1		Apcdd1
170	Gm15706	Nlrx1		Apobec1
171	Gm37459	C4a		Apobec3
172	Lypd6	Shisal1		Apod
173	Ccdc184	Arpp21		Apoe
174	Rin2	1700101I11Rik		Arhgap11a
175	Tmco4	Ina		Arhgap4
176	Grid2	Cgref1		Arhgap45
177	Mbp	Gpr17		Arsb
178	Pls1	Cilp2		Arsg
179	Piga	Efemp1		Asb2
180	Hapln1	Lims2		Aspm
181	Zfp385b	Gstt1		Asrgl1
182	Gm26660	Amigo3		Atp13a5
183	Rorb	Acaa2		Atp1b2
184	Rnd1	Pm20d2		Atp2a3
185	Ephx4	Tunar		Atp8b5
186	Car14	F2rl3		B230303A05Rik
187	Lurap1	2900052N01Rik		B2m
188	Tril	Plk3		Baiap2l2
189	Tmem14a	Tmco4		BC035044
190	Oprd1	Map3k9		BC051142
191	Slc15a2	Tgfbr3l		BC055402
192	Miat	Zfp59		BC064078
193	Eef1aknmt	Sox18		Bcan
194	S1pr1	Aox1		Bin2
195	Tst	Isoc1		Birc5
196	Kcnj9	Alkbh3os1		Bmf
197	Lypd6b	Nkain4		Btbd17
198	Entpd2	Cxcl12		Bub1b
199	Chrm4	Mocos		C030005K06Rik
200	Grik3	Pdk4		C130023A14Rik
201	Mro	Rab39		C1qa
202	Dnah17	Fam20a		C1qb
203	Pigz	Arid3b		C1qc
204	Sema4c	Adarb2		C1qtnf6
205	Stmnd1	Cmtm5		C230035I16Rik
206	Gm35256	Blvrb		Cand2
207	2410004I01Rik	Lmo7		Car14
208	Trat1	Acacb		Ccdc13
209	Pdyn	Adam1a		Ccdc141
210	AC139131.1	Disp3		Ccdc18
211	Ms4a6c	Spx		Ccdc190
212	Hspb1	Ism1		Ccna2
213	Spp1	Rbm24		Ccnb2
214	Adam12	Scel		Cd200r1
215	Pla2g5	Bend4		Cd300c2
216	Ptch2	Kcnk4		Cd33
217	Tnc	Slc2a13		Cd37
218	Tnfrsf12a	Lcat		Cd5l
219	Tmem117	Lingo2		Cd82
220	Sec16b	Kcnh1		Cdc20
221	Hbegf	Efnb3		Cdc45
222	Itgb3	9830144P21Rik		Cdca3
223	Gipc3	Sfmbt1		Cdca7l
224	Ccdc81	Xkr4		Cdca8
225	Dock8	Prodh		Cdh7
226	Aspn	Mmp28		Cdkn2c
227	Tunar	Robo1		Cdnf
228	Pmepa1	Sdcbp2		Celrr
229	Itga5	Epha10		Celsr1
230	Rasa4	Acot4		Cenpa
231	AI506816	Tnfaip8l3		Cenpe
232	S1pr3	Ptpro		Cenpq
233	Igfbp3	4732496C06Rik		Cep72
234	Dok1	Rgs12		Cercam
235	Fgf2	Gfra1		Cfap126
236	Tmem200c	Hecw1		Cfap44
237	Abcc3	Klf8		Cfap47
238	Wwtr1	Omg		Cfap54
239	Papss2	Elovl2		Cfap91
240	Nfam1	Acot11		Chil1
241	Ptgfrn	Prkar2a		Chrdl1
242	Shisal1	Pcsk6		Chtf18
243	Arhgdib	Gm6483		Cideb
244	Nog	Oscar		Ckap2
245	Cdh4	Slc38a3		Ckap2l
246	Lix1l	Scrt2		Clca3a1
247	Pgpep1	Gjb6		Cldn10
248	AA986860	Il17rc		Cldn34c1
249	Smox	Blm		Clspn
250	Mettl18	Kif17		Cmbl
251	Tgfb1i1	Htra1		Cmtm5
252	Tmem100	Nfya		Cmtm7
253	Tmem204	Col20a1		Cnp
254	Ltbp1	R3hdm1		Cnr2
255	Pcdhgc5	Dnhd1		Cox6b2
256	Syt6	Sod3		Cpq
257	Ikzf1	Epas1		Cpt2
258	Tpm1	Fam107a		Cracr2a
259	Gfap	Kirrel3		Crb2
260		Mmp15		Cryba4
261		Evl		Crybb1
262		9230102K24Rik		Cryzl2
263		Gm43089		Csf1r
264		Fbxw23		Csf3r
265		Wt1		Cspg4b
266		Ifi205		Cspg5
267		Klk6		Ctsd
268		Fgfr4		Ctse
269		Tm4sf1		Ctsh
270		Gm10165		Ctso
271		Dpy19l2		Ctss
272		Snx31		Ctsz
273		Fam167b		Cutal
274		Gm38071		Cx3cr1
275		4930456G14Rik		Cxcl14
276		Gm33594		Cybrd1
277		Has2		Cyp27a1
278		Hbq1a		Cyp2s1
279		Tnc		Cyp4f14
280		Pkd2l1		Cyp4f15
281		C530044C16Rik		Cyp4f18
282		Atp13a4		Cys1
283		Upp1		Daam2
284		Slc16a3		Dbi
285		Gm12500		Dcxr
286		Angptl2		Ddo
287		Cdca3		Dennd1c
288		Apod		Dglucy
289		Ptgs1		Dhdh
290		Selplg		Dhrs3
291		5930409G06Rik		Dhtkd1
292		Fam83d		Dio2
293		Rxfp1		Dnah5
294		Gm16310		Dnah7b
295		Lgals1		Dpp4
296		Nupr1		Ect2
297		Cdsn		Elovl2
298		Tnfsf9		Entpd2
299		2610316D01Rik		Ephx2
300		Tent5c		Etnppl
301		Wnt7a		Evi2a
302		4930470P17Rik		Fabp5
303		4930523C07Rik		Fabp7
304		Csf2rb		Fam107a
305		Gm15510		Fam163a
306		Gm15535		Fam181a
307		Casq2		Fanci
308		D930048N14Rik		Fbxo5
309		9330188P03Rik		Fcer1g
310		Pclaf		Fcgr2b
311		Gm30085		Fcgrt
312		Col5a3		Fes
313		Gm26974		Fgd2
314		Cd180		Fgf1
315		Layn		Fgfrl1
316		AV356131		Fmo5
317		D630023F18Rik		Folh1
318		Nrep		Foxm1
319		Vmn2r84		Frmpd1
320		Naip5		Fxyd1
321		H2-DMb1		Fzd9
322		A930024E05Rik		G0s2
323		Crybb1		Gamt
324		Lratd2		Gdpd2
325		Pdpn		Ggt1
326		Mlxipl		Gja1
327		Gm31166		Gjb1
328		1110002J07Rik		Gjb6
329		Ppfibp2		Gjc3
330		Trf		Glul
331		Col4a5		Gm10686
332		Ddc		Gm13110
333		Hk3		Gm13391
334		Kif6		Gm15506
335		Thbd		Gm15510
336		Prima1		Gm16499
337		Lrrc55		Gm17491
338		Fa2h		Gm19522
339		Slc8b1		Gm19554
340		Aif1		Gm20743
341		Gm45606		Gm2629
342		Gcnt4		Gm26588
343		Tnfaip8l2		Gm26645
344		Rbpms2		Gm27202
345		Gm973		Gm29508
346		Rspo3		Gm2a
347		4930563E22Rik		Gm33027
348		Ccdc190		Gm37069
349		Ccdc163		Gm43205
350		Dbp		Gm44065
351		Olfml3		Gm45694
352		Adamts4		Gm46620
353		Tmem119		Gm48408
354		Fcor		Gm49980
355		Adgre1		Gm5089
356		Cryab		Gm715
357		Tpx2		Gm7854
358		Stard5		Gm7932
359		Nfkbie		Gm8113
360		Rspo2		Gm973
361		Galnt6		Gpld1
362		Cldn34c1		Gpnmb
363		Slc5a3		Gpr17
364		Abcc3		Gpr179
365		Nes		Gpr34
366		P2ry13		Gpsm3
367		Vim		Grin2c
368		Tbxas1		Grm3
369		Emp2		Grn
370		Gm5242		Gsn
371		Phf19		Gsta4
372		Tgif1		Gstk1
373		Dll4		Gstm1
374		Ermn		Gstm6
375		Kcnn2		Gsto2
376		Olfm3		Gusb
377		Adamts13		H1f2
378		Tlr6		H2bc6
379		Inka2		H2-D1
380		A330102I10Rik		H2-K1
381		Ptpn6		H2-Ob
382		Nell1		H3c15
383		Sox4		Hacd4
384		Anln		Hapln1
385		Itga7		Hapln3
386		Gm19439		Haus4
387		Ccdc80		Havcr2
388		Dock2		Hdc
389		Mrps6		Hddc3
390		Clic1		Heph
391		Armc2		Hexa
392		Nid2		Hexb
393		C1qa		Hfe
394		Nnmt		Hlf
395		Cerox1		Hmgb2
396		Rnase4		Hmmr
397		Slco4c1		Hoga1
398		Hk2		Htra1
399		Hs3st4		Htra3
400		Smim17		I830077J02Rik
401		Mmp14		Icosl
402		Mtmr11		Ifi27l2a
403		Chst3		Ifi30
404		Sox2		Igfbp2
405		Chrm2		Igfbp5
406		Pik3ap1		Ighm
407		Col12a1		Igsf6
408		Cdk2		Ikzf1
409		Gpr34		Il10ra
410		Gm47033		Il3ra
411		Zbtb7b		Ildr1
412		Col11a1		Impa2
413		Sash3		Inpp5d
414		Fgf11		Iqgap3
415		Cpm		Irf5
416		Gsap		Irf8
417		Lpar1		Itgal
418		Gm41414		Itgam
419		Emilin2		Itgb2
420		Gm15417		Itgb5
421		Serpina3n		Itih5
422		Lig1		Itm2a
423		Bbs9		Kcne1l
424		Msn		Kcng4
425		Gm15631		Kcnj14
426		Bmp2		Kcnk6
427		Nckap5		Kcp
428		Ly86		Kif11
429		Cyp2s1		Kif15
430		Scd3		Kif20a
431		Bin2		Kif20b
432		S1pr3		Kif23
433		S1pr5		Kif2c
434		Col15a1		Kif4
435		Gm10561		Kifc1
436		Pik3r5		Kifc5b
437		Nln		Kirrel2
438		BC051226		Klhdc7a
439		Tmem107		Knstrn
440		A730056A06Rik		Lag3
441		Slc37a2		Laptm5
442		Kcnh4		Lcat
443		Ccpg1os		Lcp2
444		C1qc		Lfng
445		Lpcat2		Lgals3bp
446		Plp2		Lgals4
447		Ctsc		Lgals9
448		Cdh18		Lgi3
449		Igfbp3		Lpcat2
450		Bmf		Lrrc70
451		Gusb		Lsp1
452		Flt3l		Lst1
453		Metrn		Luzp2
454		Rnaseh2b		Ly86
455		Nr1d1		Lyl1
456		Gm2830		Lyz2
457		Car2		Man2b1
458		Adamts1		Man2b2
459		Muc3a		Map4k1
460		P2ry6		Mastl
461		Cdc14a		Mcee
462		4932422M17Rik		Meiosin
463		Immp2l		Mettl11b
464		Mboat1		Mfap2
465		Slc7a4		Mill2
466		Agbl4		Mis18bp1
467		Manba		Mki67
468		Hlf		Mlc1
469		Rgma		Mlph
470		Erg		Mlxipl
471		Fn3k		Mmd2
472		C130023A14Rik		Mmp2
473		Spidr		Mns1
474		Dpy19l1		Mob3b
475		Rhpn2		Moxd1
476		Sting1		Mpeg1
477		Satb1		Mpst
478		Sema4a		Mr1
479		Rab29		Mro
480		Prrx1		Ms4a7
481		Capg		Mxd3
482		Ak4		Myh15
483		Inppl1		Myl9
484		Gm38102		Myo1f
485				Myorg
486				Naglu
487				Naip5
488				Naip6
489				Naprt
490				Nat8f1
491				Nat8f4
492				Nat8f5
493				Ncapg
494				Ncapg2
495				Ncaph
496				Ncf1
497				Neat1
498				Necab3
499				Nectin2
500				Nek2
501				Nfam1
502				Nkain4
503				Nlrp1b
504				Nmral1
505				Npc2
506				Nqo1
507				Nr2e1
508				Nrros
509				Nsl1
510				Ntsr2
511				Nuf2
512				Nusap1
513				Nwd1
514				Olfml3
515				Olfr287
516				P2ry12
517				P2ry13
518				Padi2
519				Paox
520				Parvg
521				Pbxip1
522				Pdzph1
523				Per3
524				Phf19
525				Phkg1
526				Pik3ip1
527				Pimreg
528				Pirb
529				Plcb2
530				Plcd4
531				Pld4
532				Plekhb1
533				Plk1
534				Plpp3
535				Pltp
536				Pm20d1
537				Pnpla7
538				Polr1has
539				Prc1
540				Prdm16os
541				Prdx6
542				Proca1
543				Prodh
544				Prr11
545				Prr18
546				Psd2
547				Psmb9
548				Pstpip1
549				Ptafr
550				Ptn
551				Ptprc
552				Pxmp2
553				Pygl
554				Pygm
555				Pyroxd2
556				Rab26
557				Rab32
558				Rab3il1
559				Rac2
560				Rad51
561				Rad54l
562				Rarres2
563				Rasal1
564				Rasal3
565				Rcsd1
566				Rdm1
567				Rgsl1
568				Rhpn2
569				Rnase4
570				Rnasel
571				Rnf144b
572				Rrm2
573				Rsph4a
574				Rubcnl
575				S100a1
576				Sash3
577				Scara3
578				Scrg1
579				Sctr
580				Scube2
581				Selenbp1
582				Selenop
583				Selplg
584				Serhl
585				Serpinb6b
586				Sgo2a
587				Sh3d21
588				Shcbp1
589				Shroom2
590				Siglece
591				Siglech
592				Slamf6
593				Slc13a5
594				Slc15a2
595				Slc16a4
596				Slc1a3
597				Slc25a18
598				Slc25a45
599				Slc2a4
600				Slc2a5
601				Slc38a3
602				Slc39a12
603				Slc4a4
604				Slc6a11
605				Slc9a3r1
606				Slco1a4
607				Slco1c1
608				Smim1
609				Smpdl3a
610				Smyd1
611				Snx33
612				Sod3
613				Sp110
614				Spag5
615				Spc24
616				Spc25
617				Srpk3
618				Ssc5d
619				St6galnac2
620				St6galnac2
621				Stag3
622				Stard5
623				Stmn1
624				Sult1a1
625				Susd3
626				Sypl2
627				Tagap
628				Tbr1
629				Tbxas1
630				Tceanc
631				Tcf19
632				Tcn2
633				Tedc1
634				Tfcp2l1
635				Themis2
636				Thrsp
637				Tifab
638				Timp4
639				Tjp3
640				Tk1
641				Tlr9
642				Tmem176a
643				Tmem176b
644				Tmem191c
645				Tmem44
646				Tmem52
647				Tmem71
648				Tnfaip8l2
649				Tnfrsf13b
650				Tnfrsf19
651				Tnfrsf1b
652				Tnfsf12
653				Tnni3
654				Tpx2
655				Traf1
656				Traf5
657				Trem2
658				Trim12a
659				Trim12c
660				Trim5
661				Trim59
662				Trpm2
663				Tspan15
664				Tspan32
665				Tspan32os
666				Ttpa
667				Tube1
668				Txnip
669				Tyrobp
670				Ube2c
671				Unc93b1
672				Vsir
673				Vstm4
674				Was
675				Wnt5b
676				Xkr5
677				Ypel1
678				Zwilch
