# Supplementary material for: Highly dynamic inflammatory and excitability transcriptional profiles in hippocampal CA1 following status epilepticus
Source: Sci Rep. 2023 Dec 14;13:22187. doi: 10.1038/s41598-023-49310-y (PMC10719343; doi:10.1038/s41598-023-49310-y)
Supplement: Supplementary file 7 — Supplementary Table 3. [file 41598_2023_49310_MOESM7_ESM.xlsx]

## Sheet: BHC_optimal_clusters
Supplementary table 3. Genes grouped by Bayesian Hierarchical Clustering. The Differentially Expressed genes (DEGs) selected for clustering were defined by FDR ≤ 0.05 and Log2FC ≥ I0.66I for all the comparison of SE sample and their matching time point control.
gene	Cluster Number	symbol	LogFC_SE12h	LogFC_SE36h	LogFC_SE72h
ENSMUSG00000000031.17	1	H19	7.46752	5.83161	4.14759
ENSMUSG00000000982.6	1	Ccl3	6.24705	7.05864	5.50027
ENSMUSG00000001131.12	1	Timp1	6.25614	9.50388	7.01439
ENSMUSG00000005087.18	1	Cd44	5.67573	6.81356	3.58972
ENSMUSG00000007946.12	1	Phox2a	6.93817	5.78129	3.83271
ENSMUSG00000018486.3	1	Wnt9b	5.95854	8.84533	3.55708
ENSMUSG00000018930.4	1	Ccl4	9.37435	8.29678	4.64821
ENSMUSG00000022015.9	1	Tnfsf11	6.27548	6.20848	4.95876
ENSMUSG00000022986.6	1	Krt75	5.59223	7.76149	3.62332
ENSMUSG00000024401.15	1	Tnf	5.91204	6.94756	5.39406
ENSMUSG00000024907.8	1	Gal	7.99266	6.0049	3.62008
ENSMUSG00000026228.7	1	Htr2b	5.56809	5.41943	5.32214
ENSMUSG00000026535.10	1	Ifi202b	7.91724	8.08849	3.32029
ENSMUSG00000026725.18	1	Tnn	5.30413	6.87451	5.51916
ENSMUSG00000026822.15	1	Lcn2	7.36764	6.6165	3.48617
ENSMUSG00000026981.16	1	Il1rn	9.35535	7.67951	5.52878
ENSMUSG00000027832.6	1	Ptx3	5.79757	6.67813	5.57475
ENSMUSG00000027919.6	1	Lce1g	6.77654	8.263	1.78688
ENSMUSG00000028238.7	1	Atp6v0d2	6.68512	4.83354	3.6026
ENSMUSG00000029304.15	1	Spp1	4.86326	7.4099	5.86704
ENSMUSG00000029664.11	1	Tfpi2	5.1837	7.16495	3.47689
ENSMUSG00000031074.15	1	Fgf3	7.20256	8.5971	1.71576
ENSMUSG00000034394.15	1	Lif	6.31137	5.48684	4.19484
ENSMUSG00000035373.3	1	Ccl7	7.23672	5.54443	2.97624
ENSMUSG00000035385.6	1	Ccl2	6.94514	8.48226	3.63693
ENSMUSG00000037411.11	1	Serpine1	6.49348	6.22586	4.61651
ENSMUSG00000038224.13	1	Serpinf2	5.56107	6.46795	5.09267
ENSMUSG00000043613.9	1	Mmp3	7.99711	5.63027	3.34531
ENSMUSG00000045502.7	1	Hcar2	5.50545	7.27592	5.42768
ENSMUSG00000047798.16	1	Cd300lf	6.05743	4.85209	4.94417
ENSMUSG00000049409.10	1	Prokr1	6.73185	5.15708	2.8567
ENSMUSG00000049723.15	1	Mmp12	8.18902	7.77769	5.68404
ENSMUSG00000050335.18	1	Lgals3	5.3475	5.55974	3.92546
ENSMUSG00000050370.6	1	Ch25h	4.85987	5.5377	3.87242
ENSMUSG00000052316.10	1	Lrrc15	5.26919	4.48991	4.21448
ENSMUSG00000053113.4	1	Socs3	5.52174	6.38586	4.61024
ENSMUSG00000053175.18	1	Bcl3	5.07654	5.94317	4.01547
ENSMUSG00000059089.5	1	Fcgr4	5.00486	6.67313	4.52968
ENSMUSG00000061878.17	1	Sphk1	5.34165	6.17266	3.62305
ENSMUSG00000063193.10	1	Cd300lb	5.4758	10.1446	6.2464
ENSMUSG00000067604.9	1	Nms	5.68184	6.431	2.85876
ENSMUSG00000072621.14	1	Slfn10-ps	5.03118	5.59646	4.21026
ENSMUSG00000099839.2	1	Gm29374	5.6416	5.31407	4.6023
ENSMUSG00000105954.2	1	Gm42793	5.05747	5.52568	4.05604
ENSMUSG00000112023.2	1	Lilr4b	8.07528	8.52735	5.09574
ENSMUSG00000112148.2	1	Lilrb4a	4.9044	6.55784	4.57733
ENSMUSG00000112716.2	1	4930471E19Rik	6.22839	8.28529	4.91085
ENSMUSG00000114957.2	1	Gm47316	9.77617	7.77636	3.61382
ENSMUSG00000004709.15	2	Cd244a	7.26941	7.63054	7.86509
ENSMUSG00000034855.14	2	Cxcl10	8.01985	7.81812	7.88869
ENSMUSG00000068129.6	3	Cst7	5.00101	5.34846	9.48669
ENSMUSG00000015854.8	3	Cd5l	4.63139	6.82317	8.70824
ENSMUSG00000022218.17	3	Tgm1	6.95508	6.64493	8.5503
ENSMUSG00000027995.11	3	Tlr2	3.80502	5.43465	7.85743
ENSMUSG00000028459.12	3	Cd72	3.95424	6.35798	7.62669
ENSMUSG00000073489.7	3	Ifi204	3.57048	6.0302	7.45567
ENSMUSG00000030116.15	3	Mfap5	4.09438	3.45633	7.39619
ENSMUSG00000022491.6	3	Glycam1	4.48996	3.69449	7.34779
ENSMUSG00000021886.8	3	Gpr65	4.8803	5.37173	7.15531
ENSMUSG00000040026.9	3	Saa3	8.15848	4.39074	7.13849
ENSMUSG00000043263.14	3	Ifi209	3.79476	5.34186	7.11106
ENSMUSG00000079012.12	3	Serpina3m	6.32032	7.31005	7.10564
ENSMUSG00000025044.17	3	Msr1	6.29742	7.4536	6.78037
ENSMUSG00000030111.10	3	A2m	3.45558	4.88274	6.71013
ENSMUSG00000005320.10	3	Fgfr4	2.75965	5.34541	6.54115
ENSMUSG00000068699.13	3	Flnc	5.35595	5.3984	6.49467
ENSMUSG00000073490.12	3	Ifi207	4.36368	4.32334	6.42126
ENSMUSG00000039981.7	3	Zc3h12d	3.79079	5.69668	6.36342
ENSMUSG00000075510.4	3	Fam187a	6.7573	4.07921	6.20655
ENSMUSG00000031506.12	3	Ptpn7	5.69363	4.83074	6.15096
ENSMUSG00000079419.5	3	Ms4a6c	4.14439	5.40254	5.82377
ENSMUSG00000027514.15	3	Zbp1	3.65407	6.48304	5.81033
ENSMUSG00000035352.4	3	Ccl12	3.38014	6.38654	5.48865
ENSMUSG00000020676.3	4	Ccl11	8.59564	3.92251	3.3668
ENSMUSG00000028001.17	4	Fga	7.74559	0.743177	0.744344
ENSMUSG00000026582.7	4	Sele	7.41813	4.59128	0.367293
ENSMUSG00000029321.2	4	Slc10a6	7.41468	4.2725	3.17292
ENSMUSG00000034185.10	4	6430628N08Rik	7.39175	2.60867	0.160323
ENSMUSG00000054988.10	4	Agtr1b	7.04013	2.57809	2.20025
ENSMUSG00000000394.16	4	Gcg	6.93693	2.805	-0.586917
ENSMUSG00000048721.3	4	Fndc9	6.69393	5.1444	0.587878
ENSMUSG00000044322.8	4	Dsc1	6.53327	4.45447	2.08511
ENSMUSG00000026580.17	4	Selp	6.43009	3.73603	2.76529
ENSMUSG00000067201.12	4	H2-M9	6.34421	3.41017	-0.350122
ENSMUSG00000041324.15	4	Inhba	6.24154	5.33309	1.40126
ENSMUSG00000087684.2	4	1200007C13Rik	6.21151	2.95609	1.08489
ENSMUSG00000024912.7	4	Fosl1	6.14435	3.21148	2.3958
ENSMUSG00000066363.13	4	Serpina3f	6.07778	3.72636	0.911479
ENSMUSG00000061815.12	4	Rufy4	5.9295	4.16405	2.91653
ENSMUSG00000022598.7	4	Psca	5.92781	2.03455	1.44434
ENSMUSG00000039865.9	4	Slc44a3	5.84793	2.8129	2.20046
ENSMUSG00000016524.13	4	Il19	5.83182	2.53245	2.84595
ENSMUSG00000086961.2	4	Gm12946	5.80173	3.56225	2.84783
ENSMUSG00000021070.7	4	Bdkrb2	5.77412	5.23432	3.10215
ENSMUSG00000026628.14	4	Atf3	5.67151	2.88717	0.934518
ENSMUSG00000113224.2	4	Gm48444	5.56074	3.18115	1.44481
ENSMUSG00000087695.2	4	Gm16291	5.54971	4.05184	-1.29845
ENSMUSG00000028874.15	4	Fgr	5.53383	4.61767	2.95945
ENSMUSG00000004951.11	4	Hspb1	5.52406	5.12198	2.77711
ENSMUSG00000053030.12	4	Spink2	5.22381	6.50759	0.752993
ENSMUSG00000023905.16	4	Tnfrsf12a	5.18752	4.78801	3.05516
ENSMUSG00000045027.8	4	Prss22	5.18423	1.76541	3.11922
ENSMUSG00000032818.17	4	Loxhd1	5.15255	2.47736	2.54799
ENSMUSG00000059991.8	4	Nptx2	5.13516	3.26501	1.28837
ENSMUSG00000049719.15	4	Prss46	5.12337	5.76048	2.76358
ENSMUSG00000106342.2	4	Gm42891	5.05482	4.57675	1.54533
ENSMUSG00000100779.2	4	Gm29292	5.04911	3.81216	2.47156
ENSMUSG00000082676.2	4	Gm11843	4.87169	3.53052	-0.0773594
ENSMUSG00000085162.8	4	Gm12295	4.78939	3.51766	0.873182
ENSMUSG00000026271.16	4	Gpr35	4.76063	2.58749	1.03943
ENSMUSG00000019122.9	4	Ccl9	4.75709	3.51711	2.65931
ENSMUSG00000046223.11	4	Plaur	4.71391	5.37174	1.78307
ENSMUSG00000099974.2	4	Bcl2a1d	4.62641	6.07969	2.46926
ENSMUSG00000030406.8	4	Gipr	4.62346	3.22045	0.483339
ENSMUSG00000110266.2	4	Gm32742	4.61589	3.8566	2.47798
ENSMUSG00000000555.9	4	Itga5	4.5646	5.03774	3.28852
ENSMUSG00000051439.8	4	Cd14	4.56169	4.72703	3.60695
ENSMUSG00000039232.13	4	Stx11	4.54507	4.48574	2.89731
ENSMUSG00000033581.18	4	Igf2bp2	4.52572	5.42043	1.08961
ENSMUSG00000036480.10	4	Prss56	4.52421	4.25036	1.05529
ENSMUSG00000058755.4	4	Osm	4.51543	4.73187	2.76001
ENSMUSG00000063529.4	4	Stmnd1	4.50874	3.98596	2.15887
ENSMUSG00000038903.14	4	Ccdc68	4.5048	2.91593	2.03157
ENSMUSG00000030208.16	4	Emp1	4.4232	4.94419	2.18636
ENSMUSG00000114755.2	4	Galr3	4.41096	3.9697	1.06912
ENSMUSG00000023067.15	4	Cdkn1a	4.40209	3.19689	1.8443
ENSMUSG00000038676.7	4	Ucn	4.4012	4.57496	-1.79961
ENSMUSG00000031734.14	4	Irx3	4.3946	5.93664	2.82315
ENSMUSG00000078956.4	4	Gm14221	4.36616	6.3004	1.36733
ENSMUSG00000046733.8	4	Gprc5a	4.33297	4.07119	1.85011
ENSMUSG00000050578.11	4	Mmp13	4.27561	5.37749	2.33275
ENSMUSG00000079014.5	4	Serpina3i	4.18542	3.55695	2.72593
ENSMUSG00000004371.16	4	Il11	4.13496	5.13454	2.50393
ENSMUSG00000031880.8	4	Rrad	4.13327	3.33066	1.60806
ENSMUSG00000059900.15	4	Tmem40	4.12536	4.38597	2.20862
ENSMUSG00000046623.9	4	Gjb4	4.11304	6.41842	1.92509
ENSMUSG00000021675.5	4	F2rl2	4.06475	3.54242	2.31424
ENSMUSG00000024529.15	4	Lox	4.00486	3.7861	2.37207
ENSMUSG00000046768.14	4	Rhoj	3.99656	3.78327	3.22872
ENSMUSG00000029762.7	4	Akr1b8	3.90721	5.44114	2.35306
ENSMUSG00000032487.9	4	Ptgs2	3.86315	4.34838	0.870822
ENSMUSG00000095366.3	4	Gm21860	3.85056	3.91794	1.05798
ENSMUSG00000097471.9	4	5830432E09Rik	3.79781	3.65366	2.34699
ENSMUSG00000048636.8	4	A730049H05Rik	3.77094	3.83269	0.809883
ENSMUSG00000054435.17	4	Gimap4	3.73917	5.59339	1.13208
ENSMUSG00000115936.2	4	4833415N18Rik	3.72827	4.27881	2.56258
ENSMUSG00000029491.8	4	Pde6b	3.71166	4.76037	0.987679
ENSMUSG00000039899.6	4	Fgl2	3.62255	4.0048	2.75844
ENSMUSG00000001473.8	4	Tubb6	3.57885	3.74422	2.54753
ENSMUSG00000020592.15	4	Sdc1	3.57619	4.38892	1.85208
ENSMUSG00000107350.2	4	Gm19610	3.52879	7.44634	1.55364
ENSMUSG00000049699.5	4	Ucn2	3.52111	3.6905	2.76362
ENSMUSG00000022893.15	4	Adamts1	3.45377	4.27589	1.50076
ENSMUSG00000047692.7	4	4930533K18Rik	3.39102	4.54866	0.921837
ENSMUSG00000029380.12	4	Cxcl1	3.30279	4.18604	2.68238
ENSMUSG00000031504.7	4	Rab20	3.07182	5.54221	2.78181
ENSMUSG00000086196.8	4	Gm13571	2.93524	5.44579	1.45614
ENSMUSG00000027800.15	4	Tm4sf1	2.88625	5.64728	3.27913
ENSMUSG00000022367.8	4	Has2	2.88094	4.90699	2.98997
ENSMUSG00000089887.3	4	4930428N03Rik	2.68865	4.61775	1.39214
ENSMUSG00000100475.2	4	Gm29543	2.02437	5.50569	1.45188
ENSMUSG00000000214.12	5	Th	2.03158	2.63352	0.955033
ENSMUSG00000000290.14	5	Itgb2	1.32973	2.07873	3.6005
ENSMUSG00000000562.6	5	Adora3	1.55965	1.4762	2.8945
ENSMUSG00000000628.11	5	Hk2	1.30856	2.28901	2.59692
ENSMUSG00000001025.9	5	S100a6	2.08798	3.32173	2.86979
ENSMUSG00000001027.8	5	Scn4a	3.65329	3.27814	1.24208
ENSMUSG00000001493.10	5	Meox1	3.92838	2.15037	1.23142
ENSMUSG00000001506.11	5	Col1a1	1.16014	2.33159	0.926681
ENSMUSG00000001588.13	5	Acap1	0.578132	3.09765	2.29328
ENSMUSG00000001739.15	5	Cldn15	2.80001	1.8546	2.45007
ENSMUSG00000002076.13	5	Hsf2bp	2.76045	2.79615	1.2524
ENSMUSG00000002111.9	5	Spi1	1.65465	2.00407	3.74502
ENSMUSG00000002228.8	5	Ppm1j	2.96943	3.82798	3.2123
ENSMUSG00000002233.14	5	Rhoc	1.8599	2.20056	1.62252
ENSMUSG00000002249.22	5	Tead3	1.54173	1.90791	2.58659
ENSMUSG00000002332.17	5	Dhrs1	0.964622	1.98708	2.75958
ENSMUSG00000002603.16	5	Tgfb1	1.85373	2.83235	2.22189
ENSMUSG00000002699.14	5	Lcp2	1.28171	1.53616	2.54739
ENSMUSG00000003283.16	5	Hck	1.25825	1.94618	3.88703
ENSMUSG00000003477.6	5	Inmt	-0.343812	2.95166	1.47925
ENSMUSG00000003541.7	5	Ier3	3.00411	3.17319	0.538163
ENSMUSG00000004040.17	5	Stat3	2.12842	2.50824	1.74297
ENSMUSG00000004043.15	5	Stat5a	1.8267	2.12017	2.04952
ENSMUSG00000004098.8	5	Col5a3	1.70575	3.72446	2.95989
ENSMUSG00000004105.9	5	Angptl2	0.931539	2.27294	0.822602
ENSMUSG00000004552.17	5	Ctse	1.70992	0.689977	3.70124
ENSMUSG00000004655.6	5	Aqp1	3.5219	2.05464	3.14052
ENSMUSG00000004891.17	5	Nes	2.61449	3.21627	2.0663
ENSMUSG00000004952.14	5	Rasa4	1.716	2.23631	1.88139
ENSMUSG00000005054.8	5	Cstb	2.09088	1.79899	1.20151
ENSMUSG00000005124.11	5	Ccn4	1.47975	2.19272	2.63006
ENSMUSG00000005413.9	5	Hmox1	4.74851	2.10739	2.12619
ENSMUSG00000005686.18	5	Ampd3	2.03597	1.79885	1.79748
ENSMUSG00000006014.17	5	Prg4	4.26577	2.34884	3.16262
ENSMUSG00000006219.13	5	Fblim1	3.3524	3.43596	3.32059
ENSMUSG00000006445.4	5	Epha2	2.25289	2.43266	2.38796
ENSMUSG00000007035.16	5	Msh5	3.32781	1.51923	1.08803
ENSMUSG00000007041.10	5	Clic1	2.18733	3.29692	2.1246
ENSMUSG00000008398.17	5	Elk3	1.25215	2.38888	2.03341
ENSMUSG00000009545.15	5	Kcnq1	0.944941	3.69912	0.292435
ENSMUSG00000009585.19	5	Apobec3	1.30324	1.78416	2.80566
ENSMUSG00000010830.9	5	Kdelr3	2.42033	3.77095	1.68152
ENSMUSG00000011179.9	5	Odc1	2.6916	2.12193	1.28633
ENSMUSG00000011463.6	5	Cpb1	2.87492	2.70813	0.90178
ENSMUSG00000012519.15	5	Mlkl	1.67791	3.74986	2.92269
ENSMUSG00000013076.18	5	Amotl1	2.10792	2.2361	1.50216
ENSMUSG00000013611.15	5	Snx31	0.392767	4.02343	1.95319
ENSMUSG00000013974.4	5	Mcemp1	1.55173	2.96148	1.69759
ENSMUSG00000014444.18	5	Piezo1	2.04624	2.08392	1.58513
ENSMUSG00000015652.10	5	Steap1	3.69696	2.65156	2.98995
ENSMUSG00000015852.14	5	Fcrls	2.34879	2.81491	3.30634
ENSMUSG00000016239.12	5	Lonrf3	1.81926	1.21069	2.77886
ENSMUSG00000016256.11	5	Ctsz	1.42744	2.46874	3.13601
ENSMUSG00000016356.19	5	Col20a1	1.90845	1.13314	2.05091
ENSMUSG00000016496.8	5	Cd274	1.68095	2.48213	2.17132
ENSMUSG00000017009.4	5	Sdc4	1.98218	1.71944	2.0468
ENSMUSG00000017057.10	5	Il13ra1	1.98977	2.82974	2.2671
ENSMUSG00000018217.13	5	Pmp22	1.88587	2.33694	1.45618
ENSMUSG00000018920.12	5	Cxcl16	2.7024	3.49793	3.53339
ENSMUSG00000018927.4	5	Ccl6	2.76346	2.14126	2.50664
ENSMUSG00000019992.9	5	Mtfr2	1.97871	1.6688	2.96174
ENSMUSG00000020077.15	5	Srgn	2.16566	2.39387	2.16959
ENSMUSG00000020120.16	5	Plek	2.34574	2.65312	2.49972
ENSMUSG00000020185.17	5	E2f7	1.39419	3.67483	2.32986
ENSMUSG00000020216.14	5	Jsrp1	1.21786	3.25184	1.6782
ENSMUSG00000020227.11	5	Irak3	2.25304	1.5874	1.41216
ENSMUSG00000020256.15	5	Aldh1l2	2.28506	3.00551	2.69777
ENSMUSG00000020282.19	5	Rhbdf1	1.84617	1.98923	2.33336
ENSMUSG00000020303.3	5	Stc2	1.29968	2.99941	2.80381
ENSMUSG00000020363.7	5	Gfpt2	2.37026	2.0285	1.95158
ENSMUSG00000020388.13	5	Pdlim4	2.76306	3.12027	3.08598
ENSMUSG00000020427.12	5	Igfbp3	1.47968	3.12158	2.73736
ENSMUSG00000020641.17	5	Rsad2	0.921647	3.889	3.05606
ENSMUSG00000020689.5	5	Itgb3	2.04084	2.78034	1.46072
ENSMUSG00000020773.12	5	Trim47	3.05995	3.25624	2.70053
ENSMUSG00000020974.7	5	Pole2	0.976718	3.58026	1.15741
ENSMUSG00000021186.10	5	Fbln5	1.73642	2.10003	2.27059
ENSMUSG00000021423.7	5	Ly86	1.39199	2.4076	2.37923
ENSMUSG00000021457.15	5	Syk	1.60365	2.35644	2.74795
ENSMUSG00000021680.9	5	Crhbp	2.88369	3.19789	0.982675
ENSMUSG00000021702.8	5	Thbs4	2.85592	2.68522	3.26183
ENSMUSG00000021765.10	5	Fst	1.35776	2.18978	0.857189
ENSMUSG00000021822.4	5	Plau	2.23489	2.84058	1.54715
ENSMUSG00000021903.12	5	Galnt15	2.72818	2.46396	2.18674
ENSMUSG00000021922.18	5	Itih4	3.37925	1.8998	2.54045
ENSMUSG00000021990.17	5	Spata13	2.37998	2.38616	1.73596
ENSMUSG00000021998.17	5	Lcp1	1.50349	2.84607	2.286
ENSMUSG00000022032.15	5	Scara5	2.73825	3.9677	1.35271
ENSMUSG00000022074.7	5	Tnfrsf10b	1.51581	1.89593	2.51385
ENSMUSG00000022144.5	5	Gdnf	2.9532	3.20119	3.41944
ENSMUSG00000022146.13	5	Osmr	3.48172	2.98902	2.78025
ENSMUSG00000022148.17	5	Fyb	1.70199	2.5007	2.82274
ENSMUSG00000022150.17	5	Dab2	2.40185	3.25191	2.65141
ENSMUSG00000022468.13	5	Endou	2.40835	3.0713	3.03695
ENSMUSG00000022479.16	5	Vdr	2.10494	3.35077	0.977394
ENSMUSG00000022500.16	5	Litaf	2.05772	1.92158	1.86951
ENSMUSG00000022665.16	5	Ccdc80	1.72	2.50466	3.22185
ENSMUSG00000022686.15	5	B3gnt5	3.73706	3.53352	1.88559
ENSMUSG00000022769.10	5	Sdf2l1	2.55341	1.77794	2.0038
ENSMUSG00000022876.19	5	Samsn1	1.56252	2.24577	3.48573
ENSMUSG00000022901.14	5	Cd86	2.09355	1.96558	1.52242
ENSMUSG00000022906.16	5	Parp9	0.896568	2.08329	2.58248
ENSMUSG00000022912.9	5	Pros1	2.47901	2.95036	2.66441
ENSMUSG00000022952.18	5	Runx1	2.78544	2.15462	2.8098
ENSMUSG00000023031.9	5	Cela1	2.39506	3.79334	1.74404
ENSMUSG00000023224.13	5	Serping1	1.80943	2.44209	2.79825
ENSMUSG00000023249.16	5	Parp3	2.35774	4.0005	3.17776
ENSMUSG00000023341.16	5	Mx2	0.770579	2.42787	2.6484
ENSMUSG00000024014.9	5	Pim1	3.40287	2.89535	1.53258
ENSMUSG00000024043.14	5	Arhgap28	3.18279	2.39064	2.9407
ENSMUSG00000024087.5	5	Cyp1b1	2.52468	2.45584	1.41677
ENSMUSG00000024131.9	5	Slc3a1	2.37186	4.23981	-0.198793
ENSMUSG00000024338.16	5	Psmb8	1.89116	2.71478	2.5322
ENSMUSG00000024440.14	5	Pcdh12	2.41933	1.65822	1.69232
ENSMUSG00000024486.7	5	Hbegf	3.59081	3.23475	2.70116
ENSMUSG00000024803.10	5	Ankrd1	0.528973	2.84463	1.55723
ENSMUSG00000024910.6	5	Ctsw	1.99081	2.04603	1.96183
ENSMUSG00000024998.18	5	Plce1	1.99612	2.5011	2.28122
ENSMUSG00000025064.16	5	Col17a1	0.575864	3.74269	-0.0786731
ENSMUSG00000025161.17	5	Slc16a3	0.946619	3.11941	2.31412
ENSMUSG00000025351.15	5	Cd63	2.29201	2.86184	2.22227
ENSMUSG00000025473.17	5	Adam8	3.08527	2.28741	1.39682
ENSMUSG00000025491.15	5	Ifitm1	2.22497	1.72093	3.58281
ENSMUSG00000025492.7	5	Ifitm3	2.47184	3.54921	2.84618
ENSMUSG00000025779.11	5	Ly96	1.70529	1.83756	1.55493
ENSMUSG00000026012.3	5	Cd28	2.51214	2.19918	1.73141
ENSMUSG00000026029.15	5	Casp8	1.42577	2.25893	2.85531
ENSMUSG00000026043.19	5	Col3a1	3.27377	3.82017	1.59265
ENSMUSG00000026069.16	5	Il1rl1	3.0739	1.18506	1.90444
ENSMUSG00000026072.13	5	Il1r1	1.57187	2.45845	2.46186
ENSMUSG00000026073.14	5	Il1r2	1.95705	2.00699	2.13003
ENSMUSG00000026547.16	5	Tagln2	2.7814	3.24671	2.12398
ENSMUSG00000026564.10	5	Dusp27	2.26995	2.04096	0.975773
ENSMUSG00000026589.15	5	Sec16b	3.16183	3.75211	2.97998
ENSMUSG00000026656.16	5	Fcgr2b	2.84079	2.91266	3.25377
ENSMUSG00000026796.17	5	Niban2	2.1074	2.16296	1.36235
ENSMUSG00000026834.14	5	Acvr1c	1.25807	2.20036	0.707382
ENSMUSG00000026979.17	5	Psd4	1.23619	2.49387	2.37306
ENSMUSG00000027087.12	5	Itgav	1.52587	2.08982	2.19296
ENSMUSG00000027219.14	5	Slc28a2	1.74686	3.43715	1.88254
ENSMUSG00000027230.10	5	Creb3l1	2.9465	3.2504	1.2059
ENSMUSG00000027293.14	5	Ehd4	2.11027	2.3443	1.64425
ENSMUSG00000027315.14	5	Spint1	1.63871	2.44384	2.70592
ENSMUSG00000027376.16	5	Prom2	1.1981	2.9666	1.40984
ENSMUSG00000027377.3	5	Mall	3.38009	3.43142	1.64314
ENSMUSG00000027398.14	5	Il1b	2.56951	3.24831	3.46307
ENSMUSG00000027412.13	5	Lpin3	2.13998	1.83265	2.73525
ENSMUSG00000027435.9	5	Cd93	2.72087	2.59097	0.612249
ENSMUSG00000027454.11	5	Gins1	1.38652	2.46692	2.01833
ENSMUSG00000027560.5	5	Dok5	2.06446	2.06677	1.17421
ENSMUSG00000027611.13	5	Procr	3.48305	3.33933	1.94329
ENSMUSG00000027712.14	5	Anxa5	1.35229	2.35164	1.64887
ENSMUSG00000027803.15	5	Wwtr1	2.84712	2.52747	2.01199
ENSMUSG00000027861.14	5	Casq2	-0.395347	3.01256	1.55041
ENSMUSG00000027864.10	5	Ptgfrn	2.5505	2.95734	2.68573
ENSMUSG00000027939.12	5	Nup210l	2.00924	1.3422	2.52815
ENSMUSG00000028076.13	5	Cd1d1	2.20959	4.07213	2.02631
ENSMUSG00000028108.17	5	Ecm1	1.55048	2.08125	2.61203
ENSMUSG00000028111.5	5	Ctsk	2.47266	1.36876	3.26161
ENSMUSG00000028214.14	5	Gem	3.3473	1.17988	1.16674
ENSMUSG00000028268.15	5	Gbp3	1.23501	2.99739	2.71455
ENSMUSG00000028270.13	5	Gbp2	3.18833	3.44351	2.3538
ENSMUSG00000028364.16	5	Tnc	2.88885	3.64701	2.24303
ENSMUSG00000028370.8	5	Pappa	2.01507	2.44525	2.06102
ENSMUSG00000028413.14	5	B4galt1	2.04072	2.27968	2.05866
ENSMUSG00000028494.13	5	Plin2	3.049	2.55717	2.77337										Galv
ENSMUSG00000028583.15	5	Pdpn	1.99435	2.60241	2.27022
ENSMUSG00000028794.14	5	A3galt2	4.13831	1.95629	1.73223
ENSMUSG00000029134.15	5	Plb1	2.72998	1.25961	3.48436
ENSMUSG00000029163.10	5	Emilin1	2.35573	2.76319	2.5415
ENSMUSG00000029188.15	5	Slc34a2	4.5113	2.31252	2.31838
ENSMUSG00000029249.16	5	Rest	2.03786	1.67806	1.25587
ENSMUSG00000029552.20	5	Tes	2.61016	3.08934	2.15984
ENSMUSG00000029591.15	5	Ung	0.916388	2.15142	2.6972
ENSMUSG00000029622.17	5	Arpc1b	2.40214	2.90546	2.17648
ENSMUSG00000029641.9	5	Rasl11a	2.24644	1.87993	1.36065
ENSMUSG00000029659.17	5	Medag	2.34344	3.88352	2.915
ENSMUSG00000029819.7	5	Npy	1.70339	2.92166	1.6836
ENSMUSG00000029826.15	5	Zc3hav1	0.911653	2.42901	2.47771
ENSMUSG00000029851.6	5	Tcaf2	1.39859	1.26513	3.28979
ENSMUSG00000029915.15	5	Clec5a	1.56506	2.14571	3.11162
ENSMUSG00000030029.15	5	Lrig1	1.69423	1.91401	2.61706
ENSMUSG00000030110.14	5	Ret	2.94651	2.73494	1.36338
ENSMUSG00000030220.14	5	Arhgdib	2.03619	2.97667	2.13097
ENSMUSG00000030339.8	5	Ltbr	1.89118	1.56852	1.88973
ENSMUSG00000030341.18	5	Tnfrsf1a	3.00331	2.87274	2.76299
ENSMUSG00000030342.9	5	Cd9	2.23762	2.91834	2.52304
ENSMUSG00000030353.16	5	Tead4	2.04303	2.61137	1.07923
ENSMUSG00000030579.11	5	Tyrobp	1.11902	1.59837	2.77132
ENSMUSG00000030607.8	5	Acan	2.44885	3.05785	1.49957
ENSMUSG00000030641.11	5	Ddias	0.988195	2.70138	2.3872
ENSMUSG00000030681.19	5	Mvp	1.73972	2.07689	1.8445
ENSMUSG00000030748.10	5	Il4ra	2.39038	3.10112	2.87026
ENSMUSG00000030787.5	5	Lyve1	2.55548	2.91836	-0.713809
ENSMUSG00000030789.10	5	Itgax	3.82389	3.19153	2.97148
ENSMUSG00000030790.16	5	Adm	2.16963	2.95512	-0.0083658
ENSMUSG00000030793.5	5	Pycard	1.35223	1.34577	3.03514
ENSMUSG00000030847.9	5	Bag3	3.36675	2.0715	1.14104
ENSMUSG00000031103.13	5	Elf4	1.73294	2.93704	1.8555
ENSMUSG00000031142.18	5	Cacna1f	2.72716	3.05388	1.30604
ENSMUSG00000031146.7	5	Plp2	1.20255	2.62652	2.55075
ENSMUSG00000031207.17	5	Msn	2.98016	3.81235	2.39041
ENSMUSG00000031264.14	5	Btk	1.2668	2.21499	2.80226
ENSMUSG00000031304.19	5	Il2rg	3.47264	1.91443	2.83958
ENSMUSG00000031340.9	5	Gabre	2.24146	2.67885	1.99658
ENSMUSG00000031375.18	5	Bgn	0.800236	2.52963	2.6871
ENSMUSG00000031465.7	5	Angpt2	4.18387	2.98294	3.14144
ENSMUSG00000031490.7	5	Eif4ebp1	1.96769	3.08657	1.86618
ENSMUSG00000031530.7	5	Dusp4	2.53893	2.53157	0.628254
ENSMUSG00000031557.17	5	Plekha2	0.96573	2.04945	2.8107
ENSMUSG00000031613.10	5	Hpgd	0.744906	2.39449	2.66023
ENSMUSG00000031654.17	5	Cbln1	1.16138	3.45388	-0.0290075
ENSMUSG00000031762.8	5	Mt2	3.41846	2.92866	1.80818
ENSMUSG00000031765.9	5	Mt1	2.02133	1.94835	1.90071
ENSMUSG00000031766.5	5	Slc12a3	1.64251	1.95063	1.94326
ENSMUSG00000031799.11	5	Tpm4	2.56949	2.56245	1.53471
ENSMUSG00000031803.9	5	B3gnt3	2.22014	1.79072	1.30511
ENSMUSG00000031825.17	5	Crispld2	3.81426	1.56913	1.4665
ENSMUSG00000031991.11	5	Spata19	3.3404	2.60294	2.15298
ENSMUSG00000032033.12	5	Barx2	1.99547	3.14502	-0.0284631
ENSMUSG00000032220.11	5	Myo1e	2.45354	2.30604	1.48604
ENSMUSG00000032231.15	5	Anxa2	3.5504	3.75523	1.86371
ENSMUSG00000032246.15	5	Calml4	0.80286	5.56002	1.04132
ENSMUSG00000032254.11	5	Kif23	1.2735	2.41205	2.62852
ENSMUSG00000032332.18	5	Col12a1	1.30604	4.29423	2.38557
ENSMUSG00000032501.10	5	Trib1	3.23352	2.59209	1.23964
ENSMUSG00000032508.9	5	Myd88	1.96268	2.13885	1.57432
ENSMUSG00000032530.15	5	Lyzl4	2.60104	1.57858	1.89841
ENSMUSG00000032577.17	5	Mapkapk3	2.46183	2.84511	2.28594
ENSMUSG00000032691.15	5	Nlrp3	1.98186	2.33766	3.47568
ENSMUSG00000032715.10	5	Trib3	2.38244	2.57085	0.689965
ENSMUSG00000032860.6	5	P2ry2	3.21392	2.76069	0.341915
ENSMUSG00000033107.7	5	Rnf125	3.87291	2.81689	1.4591
ENSMUSG00000033222.17	5	Ttf2	1.57134	2.15369	2.01193
ENSMUSG00000033355.7	5	Rtp4	0.874455	2.45011	2.46363
ENSMUSG00000033386.11	5	Frrs1	1.59051	2.10493	3.51643
ENSMUSG00000033685.14	5	Ucp2	2.39382	2.35408	2.48203
ENSMUSG00000033788.16	5	Dysf	2.1058	2.61903	1.16222
ENSMUSG00000034057.9	5	Myrfl	2.8461	2.35398	0.705718
ENSMUSG00000034116.18	5	Vav1	1.69061	2.15845	3.2916
ENSMUSG00000034205.17	5	Loxl2	2.64041	3.0773	1.18884
ENSMUSG00000034422.15	5	Parp14	0.91724	2.28424	2.59205
ENSMUSG00000034457.11	5	Eda2r	2.32174	3.12745	2.88354
ENSMUSG00000034664.14	5	Itga2b	1.60736	2.56314	1.95457
ENSMUSG00000034947.14	5	Tmem106a	2.00758	3.12595	3.05528
ENSMUSG00000034993.8	5	Vat1	0.940767	2.01681	0.84708
ENSMUSG00000035004.4	5	Igsf6	1.34149	2.03246	3.55628
ENSMUSG00000035021.14	5	Baz1a	3.3589	2.62318	1.56703
ENSMUSG00000035095.12	5	Fam167a	2.59154	1.94158	2.37309
ENSMUSG00000035274.14	5	Tpbg	2.17039	2.70954	-0.0647826
ENSMUSG00000035673.11	5	Sbno2	2.39662	2.63038	2.14804
ENSMUSG00000035678.9	5	Tnfsf9	1.52114	4.58993	2.07136
ENSMUSG00000035745.10	5	Grin3b	2.50242	1.96101	2.02297
ENSMUSG00000035778.18	5	Ggta1	1.52064	2.82565	2.78641
ENSMUSG00000035873.9	5	Pawr	2.42607	2.45989	1.15709
ENSMUSG00000035929.12	5	H2-Q4	2.34774	1.86853	2.2414
ENSMUSG00000036256.14	5	Igfbp7	2.62841	2.88042	1.66222
ENSMUSG00000036718.18	5	Micall2	1.71288	2.08354	1.95843
ENSMUSG00000036905.9	5	C1qb	1.06103	2.12412	2.81787
ENSMUSG00000037034.17	5	Pax1	3.61866	1.39326	2.30302
ENSMUSG00000037095.9	5	Lrg1	2.91149	3.14164	1.51292
ENSMUSG00000037225.14	5	Fgf2	3.23662	3.08016	2.07943
ENSMUSG00000037405.9	5	Icam1	3.60591	2.29961	1.71837
ENSMUSG00000037428.15	5	Vgf	2.96265	2.87134	0.664864
ENSMUSG00000037474.14	5	Dtl	3.25926	3.12384	1.47214
ENSMUSG00000037628.11	5	Cdkn3	2.01709	2.51695	2.21742
ENSMUSG00000037731.6	5	Themis2	1.25516	2.02892	3.96782
ENSMUSG00000037759.7	5	Ptger2	0.703952	4.24842	1.94948
ENSMUSG00000037820.16	5	Tgm2	2.41277	2.40314	1.27983
ENSMUSG00000037962.8	5	Rflna	2.80261	3.35663	2.92204
ENSMUSG00000037991.10	5	Rmi2	3.03832	1.5763	2.1153
ENSMUSG00000038011.16	5	Dnah10	3.25728	1.46027	2.5737
ENSMUSG00000038059.8	5	Smim3	2.55018	1.95622	1.87262
ENSMUSG00000038147.15	5	Cd84	1.59264	2.65277	2.83677
ENSMUSG00000038167.7	5	Plekhg6	2.63762	3.27176	3.08078
ENSMUSG00000038217.14	5	Tlcd2	1.97821	3.74977	2.14265
ENSMUSG00000038400.16	5	Pmepa1	3.46436	2.40491	1.1938
ENSMUSG00000038537.2	5	Mc3r	3.79072	2.67111	2.82638
ENSMUSG00000038539.16	5	Atf5	1.21339	2.21901	0.899581
ENSMUSG00000038587.11	5	Akap12	2.35282	1.97383	0.913059
ENSMUSG00000038775.15	5	Vill	1.31414	3.16084	2.28848
ENSMUSG00000039005.14	5	Tlr4	1.45888	3.02594	2.55148
ENSMUSG00000039079.2	5	Trhr2	3.03369	2.99065	2.40945
ENSMUSG00000039116.8	5	Adgrg6	1.98339	1.52312	2.46912
ENSMUSG00000039236.19	5	Isg20	1.31931	1.94548	2.53996
ENSMUSG00000039377.8	5	Hlx	2.03505	3.15119	1.83548
ENSMUSG00000039405.8	5	Prss23	2.21312	1.98841	1.89307
ENSMUSG00000039653.10	5	Baat	3.60946	1.27752	2.03607
ENSMUSG00000039748.12	5	Exo1	1.05119	2.1446	3.19232
ENSMUSG00000039911.14	5	Spsb1	2.41729	1.95733	1.42341
ENSMUSG00000040152.9	5	Thbs1	3.20159	3.03964	1.19599
ENSMUSG00000040212.13	5	Emp3	2.36038	3.25522	3.59945
ENSMUSG00000040274.12	5	Cdk6	1.42055	3.18475	1.2268
ENSMUSG00000040345.11	5	Arhgap9	1.14687	1.52518	3.99572
ENSMUSG00000040690.16	5	Col16a1	1.77079	2.17839	1.64956
ENSMUSG00000040711.9	5	Sh3pxd2b	2.14078	1.83472	1.68137
ENSMUSG00000040747.10	5	Cd53	1.2721	1.89975	2.77234
ENSMUSG00000041064.15	5	Pif1	2.38058	3.33907	2.09968
ENSMUSG00000041390.19	5	Mdfic	1.89506	2.48603	2.48778
ENSMUSG00000041460.17	5	Cacna2d4	2.02708	1.85179	3.14145
ENSMUSG00000041515.11	5	Irf8	1.56261	1.9708	3.86924
ENSMUSG00000041779.6	5	Tram2	1.68559	1.65381	3.00101
ENSMUSG00000041845.12	5	Rhod	1.40846	2.54329	1.74495
ENSMUSG00000041859.11	5	Mcm3	1.24857	2.98467	2.35392
ENSMUSG00000041959.15	5	S100a10	2.66141	3.08218	1.16617
ENSMUSG00000042286.14	5	Stab1	1.17874	2.43007	2.99222
ENSMUSG00000042367.13	5	Gjb3	3.5843	2.26651	1.61675
ENSMUSG00000042485.8	5	Mustn1	3.34911	2.22189	2.14044
ENSMUSG00000042498.17	5	Radx	2.79379	3.66189	2.34597
ENSMUSG00000042607.16	5	Asb4	1.64526	2.77249	1.61097
ENSMUSG00000042622.15	5	Maff	3.82725	2.88583	1.34092
ENSMUSG00000042677.8	5	Zc3h12a	1.63076	1.06287	3.42141
ENSMUSG00000042684.9	5	Npl	1.35518	3.0937	2.4701
ENSMUSG00000042759.13	5	Apobr	1.23121	2.2298	2.91478
ENSMUSG00000042784.10	5	Muc1	1.14523	2.0963	3.11156
ENSMUSG00000042808.10	5	Gpx2	4.06512	1.71093	1.88434
ENSMUSG00000042821.8	5	Snai1	3.29345	3.24452	2.74427
ENSMUSG00000043008.10	5	Klhl6	1.80608	2.44274	2.0714
ENSMUSG00000043017.10	5	Ptgir	4.01765	1.76945	2.35817
ENSMUSG00000043155.5	5	Hpdl	1.88501	2.36386	1.77974
ENSMUSG00000043333.13	5	Rhbdl2	0.956172	2.40396	2.28959
ENSMUSG00000043895.7	5	S1pr2	2.21856	2.40215	1.57507
ENSMUSG00000044201.11	5	Cdc25c	4.29185	3.22897	0.670257
ENSMUSG00000044254.7	5	Pcsk9	3.77916	2.72862	1.33192
ENSMUSG00000044258.11	5	Ctla2a	3.39408	3.23961	0.958787
ENSMUSG00000044786.7	5	Zfp36	3.07959	2.02607	1.99858
ENSMUSG00000045394.10	5	Epcam	3.25425	0.822207	1.92512
ENSMUSG00000045404.17	5	Kcnk13	2.61239	1.82359	1.23432
ENSMUSG00000045573.10	5	Penk	2.56964	1.86134	2.34522
ENSMUSG00000045672.16	5	Col27a1	3.43343	2.10583	2.52641
ENSMUSG00000045725.6	5	Prr15	1.69866	2.44872	1.93774
ENSMUSG00000045731.7	5	Pnoc	3.122	3.33769	1.20032
ENSMUSG00000045934.16	5	Mtmr11	1.44607	2.28149	2.17598
ENSMUSG00000046402.11	5	Rbp1	1.24869	2.5573	2.70565
ENSMUSG00000046500.9	5	Tafa4	3.6692	1.52772	2.84409
ENSMUSG00000046561.10	5	Arsj	1.97517	1.25354	2.6625
ENSMUSG00000046591.11	5	Ticrr	0.949326	3.05996	1.5769
ENSMUSG00000046711.17	5	Hmga1	2.23083	2.18901	1.45843
ENSMUSG00000046794.10	5	Ppp1r3b	1.45776	1.73454	3.59383
ENSMUSG00000046805.11	5	Mpeg1	1.16197	1.74427	3.47125
ENSMUSG00000046879.8	5	Irgm1	2.12222	2.77124	3.01187
ENSMUSG00000047180.9	5	Neurl3	1.04489	2.39106	2.20652
ENSMUSG00000047407.18	5	Tgif1	2.34624	3.11541	3.13891
ENSMUSG00000047606.5	5	Ankrd34c	2.07802	4.18612	0.19668
ENSMUSG00000048482.15	5	Bdnf	2.90852	2.53038	0.989686
ENSMUSG00000048572.6	5	Tmem252	2.62851	2.20797	0.672392
ENSMUSG00000048582.8	5	Gja3	2.51937	2.40246	2.61768
ENSMUSG00000048779.6	5	P2ry6	1.53449	2.24755	3.52229
ENSMUSG00000049307.7	5	Fut4	3.30095	0.823264	3.34274
ENSMUSG00000049526.9	5	Tmem202	1.02136	1.95734	2.87272
ENSMUSG00000049796.5	5	Crh	3.41032	3.16428	0.660987
ENSMUSG00000050105.6	5	Grrp1	2.46323	2.57075	1.96119
ENSMUSG00000050212.5	5	Eva1b	1.54849	1.86643	2.24449
ENSMUSG00000050747.15	5	Trim15	3.03503	1.92256	1.87901
ENSMUSG00000051048.18	5	P4ha3	1.89024	3.55547	2.94336
ENSMUSG00000051054.5	5	1700014D04Rik	2.72375	2.69724	1.0134
ENSMUSG00000051111.17	5	Sv2c	2.50652	4.06862	2.35655
ENSMUSG00000051124.7	5	Gimap9	2.64604	2.59779	1.73553
ENSMUSG00000051159.17	5	Cited1	1.83186	1.54755	2.40416
ENSMUSG00000051212.9	5	Gpr183	1.69065	1.51935	3.24858
ENSMUSG00000051435.12	5	Fhad1	2.67705	2.56305	2.36479
ENSMUSG00000051456.5	5	Hspb3	3.70194	3.13583	1.29216
ENSMUSG00000051985.13	5	Igfn1	3.7398	4.06725	0.0672639
ENSMUSG00000052942.14	5	Glis3	2.35379	3.14357	3.36725
ENSMUSG00000053318.8	5	Slamf8	1.65609	2.60541	3.10477
ENSMUSG00000053338.10	5	Tarm1	2.86272	3.68957	1.26152
ENSMUSG00000053626.6	5	Tll1	4.13076	2.9934	0.646502
ENSMUSG00000053931.12	5	Cnn3	1.63003	1.92107	2.0707
ENSMUSG00000054003.14	5	Tdrd9	1.65958	3.20613	0.685111
ENSMUSG00000054204.7	5	Alkal2	3.47012	3.20672	-0.354898
ENSMUSG00000054520.16	5	Sh3bp2	1.5648	1.92785	3.06389
ENSMUSG00000054555.12	5	Adam12	2.37672	1.87898	1.9972
ENSMUSG00000054944.8	5	5330416C01Rik	2.15202	2.63011	1.59994
ENSMUSG00000055003.15	5	Lrtm2	2.09814	2.49726	2.36058
ENSMUSG00000055045.6	5	Gm11190	3.69886	1.5738	2.29287
ENSMUSG00000055523.8	5	Gucy2g	1.16423	2.88258	2.75923
ENSMUSG00000055809.8	5	Dnaaf3	0.894266	2.79243	2.8763
ENSMUSG00000055865.9	5	Tafa3	3.47629	2.70163	3.01149
ENSMUSG00000056031.14	5	9330154J02Rik	1.15733	2.33417	0.83064
ENSMUSG00000056220.15	5	Pla2g4a	2.27057	2.70203	2.85226
ENSMUSG00000056498.14	5	Tmem154	2.3003	2.74022	3.45918
ENSMUSG00000056501.4	5	Cebpb	2.33094	1.69855	1.39092
ENSMUSG00000057123.15	5	Gja5	1.93217	2.09221	3.10289
ENSMUSG00000057829.6	5	Gm5278	2.5229	3.13559	-0.890081
ENSMUSG00000058290.5	5	Espl1	1.20389	1.6315	3.11212
ENSMUSG00000058715.12	5	Fcer1g	1.54563	2.36986	2.81107
ENSMUSG00000059336.15	5	Slc14a1	2.54244	1.93809	2.29896
ENSMUSG00000059498.14	5	Fcgr3	1.20789	2.3406	2.76645
ENSMUSG00000060044.9	5	Tmem26	3.16475	3.29886	1.13509
ENSMUSG00000060284.8	5	Sp7	3.73502	2.59266	1.39984
ENSMUSG00000060470.8	5	Adgrg3	2.05168	0.854955	3.79577
ENSMUSG00000060591.10	5	Ifitm2	1.32046	1.99047	2.41007
ENSMUSG00000060594.7	5	Layn	1.63251	2.24245	1.79492
ENSMUSG00000060962.13	5	Dmkn	2.69787	3.48979	2.43208
ENSMUSG00000061531.9	5	Tmem236	2.94171	1.54719	1.67269
ENSMUSG00000062157.7	5	Ifnlr1	2.2224	4.12251	1.59648
ENSMUSG00000062310.8	5	Glrp1	0.544363	3.20753	2.27458
ENSMUSG00000062488.10	5	Ifit3b	1.14371	2.7754	2.39293
ENSMUSG00000063060.7	5	Sox7	1.40663	2.57929	2.80751
ENSMUSG00000063727.4	5	Tnfrsf11b	0.863456	2.6627	2.92013
ENSMUSG00000063820.12	5	Arl9	1.99293	2.61254	1.75674
ENSMUSG00000064267.14	5	Hvcn1	1.09667	1.22906	4.28968
ENSMUSG00000067578.4	5	Cbln4	1.85814	2.79526	0.732744
ENSMUSG00000067780.4	5	Pi15	2.62639	2.44939	2.23046
ENSMUSG00000068245.15	5	Phf11d	1.25076	3.53378	2.69652
ENSMUSG00000068335.7	5	Dok1	1.40257	2.23457	3.08065
ENSMUSG00000068452.9	5	Duox2	2.25584	0.752881	3.26832
ENSMUSG00000070327.15	5	Rnf213	0.915917	2.44033	2.42933
ENSMUSG00000070407.6	5	Hs3st3b1	2.76006	1.98916	3.06453
ENSMUSG00000070436.13	5	Serpinh1	1.82768	2.20471	1.24786
ENSMUSG00000070469.13	5	Adamtsl3	3.52423	2.84419	2.70382
ENSMUSG00000070504.10	5	Fcrl6	3.85129	2.11366	2.23477
ENSMUSG00000070526.3	5	Peg12	3.13424	3.75548	3.195
ENSMUSG00000070687.12	5	Htr1d	2.9477	1.09134	2.47844
ENSMUSG00000071001.5	5	Hrct1	1.87897	1.61302	3.40488
ENSMUSG00000071202.6	5	Ccdc78	0.18526	3.23576	2.23536
ENSMUSG00000071637.6	5	Cebpd	3.13889	2.42539	2.68986
ENSMUSG00000072571.4	5	Tmem253	0.976261	2.32512	2.84688
ENSMUSG00000072612.4	5	Gm10382	3.10478	1.01263	1.21993
ENSMUSG00000072844.7	5	G530011O06Rik	1.42236	2.56754	1.8666
ENSMUSG00000073418.5	5	C4b	1.54508	2.40071	3.2966
ENSMUSG00000073421.7	5	H2-Ab1	2.85423	2.49046	2.7361
ENSMUSG00000073492.3	5	Gm10521	2.05273	2.92607	2.0483
ENSMUSG00000073599.11	5	Ecscr	2.07439	2.72424	0.588086
ENSMUSG00000074151.14	5	Nlrc5	1.58795	2.77535	2.05797
ENSMUSG00000074647.5	5	Fam83c	1.00124	2.28656	0.81067
ENSMUSG00000074796.11	5	Slc4a11	2.78486	2.55177	2.27682
ENSMUSG00000075302.11	5	Erich2	1.87048	3.0523	2.34345
ENSMUSG00000076498.3	5	Trbc2	3.65032	3.50387	-0.259543
ENSMUSG00000078249.6	5	Hmga1b	1.57378	2.57054	1.1378
ENSMUSG00000078853.9	5	Igtp	2.10443	2.33707	2.83038
ENSMUSG00000079019.3	5	Insl3	0.584404	4.02773	2.94662
ENSMUSG00000079227.11	5	Ccr5	1.38799	1.45494	2.80316
ENSMUSG00000079243.6	5	Xirp1	3.66563	2.31229	2.39077
ENSMUSG00000080950.2	5	Gm7278	2.30487	1.45851	2.72826
ENSMUSG00000085639.2	5	Gm15410	0.244342	3.11864	2.04048
ENSMUSG00000085939.4	5	Cd63-ps	2.78214	2.80758	1.73691
ENSMUSG00000086006.3	5	Gm13293	2.29746	2.09645	1.03443
ENSMUSG00000086124.3	5	A530076I17Rik	0.556031	3.68413	1.91373
ENSMUSG00000086331.2	5	Gm16310	2.43364	1.84886	1.94646
ENSMUSG00000086515.2	5	Erich2os	1.0158	3.49474	2.64179
ENSMUSG00000087131.8	5	Gm16152	1.50183	4.09946	0.395988
ENSMUSG00000087264.2	5	Gad1os	0.819506	3.74905	1.40762
ENSMUSG00000089774.3	5	Slc5a3	2.09536	2.96363	2.44426
ENSMUSG00000090394.9	5	4930523C07Rik	1.743	2.34206	1.23101
ENSMUSG00000091956.3	5	C2cd4b	2.44163	2.00521	1.22855
ENSMUSG00000092035.9	5	Peg10	4.15532	2.85021	0.397154
ENSMUSG00000092274.4	5	Neat1	1.50076	0.820426	2.34412
ENSMUSG00000095377.3	5	Olfr91	3.33165	2.09074	2.58249
ENSMUSG00000096351.3	5	Samd11	3.44471	1.41387	1.16218
ENSMUSG00000097183.3	5	Gm17501	2.43677	2.14287	1.22222
ENSMUSG00000097736.9	5	9530059O14Rik	2.56824	1.8568	1.48549
ENSMUSG00000099470.2	5	Gm29340	1.57223	2.70863	1.53725
ENSMUSG00000099757.2	5	BE692007	2.39101	3.37843	2.54604
ENSMUSG00000100417.3	5	Gm28578	1.20538	2.12342	0.812312
ENSMUSG00000101012.7	5	1700008K24Rik	3.94973	1.01734	2.13872
ENSMUSG00000102573.2	5	Gm7265	2.7051	1.75658	3.48451
ENSMUSG00000103280.2	5	Gm37277	1.64607	2.1687	2.2111
ENSMUSG00000104713.5	5	Gbp6	2.30931	2.34674	3.68954
ENSMUSG00000105987.5	5	AI506816	3.05708	3.83789	3.04244
ENSMUSG00000107092.2	5	Gm7993	2.5428	1.91069	2.87771
ENSMUSG00000107317.2	5	Gm19719	2.23744	1.45951	2.27406
ENSMUSG00000108218.3	5	Olfr1372-ps1	2.71059	2.24881	2.30613
ENSMUSG00000108801.2	5	Gm39090	2.93707	2.25377	2.00564
ENSMUSG00000109608.2	5	Gm45597	3.35661	1.91329	2.7156
ENSMUSG00000109890.3	5	AU023762	2.6965	3.28458	1.50143
ENSMUSG00000109953.2	5	5430430B14Rik	2.55044	3.91134	0.598836
ENSMUSG00000110062.2	5	B430319F04Rik	2.18965	2.07658	1.56681
ENSMUSG00000110275.2	5	Gm5905	2.2148	1.81286	2.08856
ENSMUSG00000110386.2	5	Gm42031	1.70677	2.01234	2.47342
ENSMUSG00000110588.2	5	Gm45774	2.25635	2.26039	2.27547
ENSMUSG00000110905.2	5	Gm48007	1.82536	5.72337	-0.799453
ENSMUSG00000111864.2	5	Rpl26-ps6	2.31425	1.80181	2.50435
ENSMUSG00000113186.2	5	A330076C08Rik	2.40897	2.27395	0.88117
ENSMUSG00000113314.2	5	Gm2721	3.91657	2.18672	0.75173
ENSMUSG00000113689.2	5	Gm29676	2.9095	2.97293	-0.571776
ENSMUSG00000113769.2	5	5033406O09Rik	1.26747	4.10152	2.4669
ENSMUSG00000115149.2	5	9330188P03Rik	1.46348	2.81826	1.77136
ENSMUSG00000115480.2	5	Gm49249	2.58011	3.15803	0.0939318
ENSMUSG00000116657.2	5	Gm49774	2.83437	3.46058	2.69349
ENSMUSG00000117050.2	5	1700023B13Rik	2.73832	1.96221	3.32826
ENSMUSG00000117645.2	5	A830021F12Rik	1.29136	5.03434	2.69412
ENSMUSG00000117926.2	5	C030004G16Rik	2.21271	3.88355	2.65593
ENSMUSG00000117975.2	5	Itprip	3.30416	2.57922	1.24659
ENSMUSG00000118094.2	5	Gm52988	2.58452	3.9755	0.428847
ENSMUSG00000118157.2	5	Gm9902	1.46078	2.67041	3.4299
ENSMUSG00000118667.1	5	Ahnak2	3.6428	2.27565	2.18118
ENSMUSG00000023940.15	6	Sgo1	0.560638	2.351	5.81345
ENSMUSG00000039187.17	6	Fanci	1.13052	2.20306	5.79019
ENSMUSG00000050777.8	6	Tmem37	0.905029	2.08224	5.57152
ENSMUSG00000090675.3	6	Olfr111	0.775526	2.94256	5.49604
ENSMUSG00000019767.13	6	Ccdc170	1.37544	2.82662	5.34399
ENSMUSG00000048922.19	6	Cdca2	0.39052	3.4522	5.3354
ENSMUSG00000050107.3	6	Haspin	1.17993	2.92828	5.24858
ENSMUSG00000020649.12	6	Rrm2	0.616429	2.88848	5.17796
ENSMUSG00000039814.16	6	Xkr5	-0.089706	2.01838	5.13322
ENSMUSG00000032690.17	6	Oas2	0.785614	2.46965	5.0742
ENSMUSG00000078502.11	6	Zfp268	-0.0397334	2.79344	5.03452
ENSMUSG00000041431.17	6	Ccnb1	0.287974	3.49879	4.92873
ENSMUSG00000087289.3	6	4933424M12Rik	-0.190275	2.48096	4.88614
ENSMUSG00000079685.11	6	Ulbp1	1.72934	3.47432	4.8655
ENSMUSG00000022033.10	6	Pbk	0.0848217	3.3177	4.83528
ENSMUSG00000071068.8	6	Treml2	0.924258	2.85349	4.83034
ENSMUSG00000009356.13	6	Lpo	1.68721	3.12886	4.79915
ENSMUSG00000028718.17	6	Stil	0.446156	3.13814	4.76536
ENSMUSG00000107985.2	6	Gm35037	0.194954	3.31426	4.76454
ENSMUSG00000057596.14	6	Trim30d	0.373622	2.46626	4.73268
ENSMUSG00000015880.14	6	Ncapg	0.351856	3.5172	4.71792
ENSMUSG00000006398.16	6	Cdc20	0.578755	2.5623	4.69668
ENSMUSG00000048327.7	6	Ckap2l	0.524754	3.27645	4.65152
ENSMUSG00000027460.8	6	Angpt4	-0.995042	2.53933	4.54448
ENSMUSG00000046718.9	6	Bst2	1.65413	3.19223	4.54194
ENSMUSG00000032783.10	6	Troap	-0.0661763	2.77202	4.52393
ENSMUSG00000026548.5	6	Slamf9	0.873968	2.71562	4.52004
ENSMUSG00000090124.8	6	Ugt1a7c	-0.191918	2.42636	4.50626
ENSMUSG00000024677.14	6	Ms4a6b	1.94758	3.01392	4.45605
ENSMUSG00000046295.14	6	Ankle1	-0.0982352	2.11419	4.42053
ENSMUSG00000025701.13	6	Alox5	0.250626	2.11699	4.39545
ENSMUSG00000024056.11	6	Ndc80	0.406288	2.83213	4.38624
ENSMUSG00000097415.3	6	AU020206	2.10335	3.15293	4.38132
ENSMUSG00000031004.9	6	Mki67	0.471873	3.64376	4.37702
ENSMUSG00000044626.14	6	Liph	0.78187	2.06948	4.32752
ENSMUSG00000039476.14	6	Prrx2	0.960145	2.2655	4.27571
ENSMUSG00000025058.5	6	Tasl	0.418728	3.03511	4.27314
ENSMUSG00000020914.18	6	Top2a	0.508821	3.6659	4.24643
ENSMUSG00000071713.7	6	Csf2rb	1.95241	3.23408	4.23207
ENSMUSG00000046245.14	6	Pilra	1.46234	3.66873	4.22535
ENSMUSG00000037482.3	6	Erv3	1.21155	2.3976	4.22512
ENSMUSG00000040613.15	6	Apobec1	2.06163	3.61049	4.21379
ENSMUSG00000025498.16	6	Irf7	1.04649	3.78799	4.17082
ENSMUSG00000015947.11	6	Fcgr1	1.21799	3.16346	4.16802
ENSMUSG00000024300.18	6	Myo1f	0.558402	2.19793	4.16518
ENSMUSG00000035208.17	6	Slfn8	1.74386	2.78712	4.1632
ENSMUSG00000038843.19	6	Gcnt1	1.0916	2.83345	4.16275
ENSMUSG00000027469.17	6	Tpx2	-0.138774	2.39374	4.13425
ENSMUSG00000034906.16	6	Ncaph	0.120324	2.48708	4.12943
ENSMUSG00000005470.9	6	Asf1b	0.88552	2.76214	4.12363
ENSMUSG00000020330.17	6	Hmmr	-0.654593	2.478	4.12301
ENSMUSG00000032661.10	6	Oas3	0.865457	3.58175	4.12176
ENSMUSG00000074813.15	6	Morrbid	2.73369	3.61714	4.10116
ENSMUSG00000079017.4	6	Ifi27l2a	1.79842	3.01306	4.09835
ENSMUSG00000022221.15	6	Ripk3	1.72783	2.5433	4.09489
ENSMUSG00000025017.11	6	Pik3ap1	0.676306	2.84336	4.07638
ENSMUSG00000022385.12	6	Gtse1	0.266219	2.46858	3.98993
ENSMUSG00000033538.14	6	Casp4	2.48039	3.39267	3.9797
ENSMUSG00000022667.19	6	Cd200r1	0.549319	2.61987	3.97649
ENSMUSG00000078945.11	6	Naip2	0.814681	3.19954	3.97352
ENSMUSG00000022014.16	6	Epsti1	-0.200481	2.21855	3.96826
ENSMUSG00000029605.17	6	Oas1b	0.667763	2.66952	3.96416
ENSMUSG00000027074.15	6	Slc43a3	2.38852	3.62873	3.92652
ENSMUSG00000071715.13	6	Ncf4	1.98584	2.45529	3.92341
ENSMUSG00000042489.16	6	Clspn	-0.806956	2.57258	3.9039
ENSMUSG00000040751.13	6	Lat2	1.93302	2.68429	3.8994
ENSMUSG00000054626.12	6	Xlr	0.147199	2.37051	3.89543
ENSMUSG00000037544.15	6	Dlgap5	0.28985	3.52866	3.88592
ENSMUSG00000041736.8	6	Tspo	1.72435	3.83224	3.87298
ENSMUSG00000044468.15	6	Tent5c	0.337553	3.07833	3.86491
ENSMUSG00000022422.14	6	Dscc1	0.247505	2.51063	3.85948
ENSMUSG00000020407.14	6	Upp1	1.42479	2.5107	3.85629
ENSMUSG00000027115.15	6	Kif18a	1.96223	3.15004	3.85015
ENSMUSG00000058163.15	6	Gm5431	-0.11819	3.66785	3.80928
ENSMUSG00000024989.16	6	Cep55	1.01976	3.82289	3.80854
ENSMUSG00000035455.13	6	Fignl1	0.530558	2.24353	3.8025
ENSMUSG00000006519.12	6	Cyba	1.60295	2.51376	3.78236
ENSMUSG00000034459.9	6	Ifit1	1.12546	3.52892	3.74491
ENSMUSG00000026605.15	6	Cenpf	1.07096	2.75493	3.74437
ENSMUSG00000025574.14	6	Tk1	0.669534	2.33286	3.74212
ENSMUSG00000044583.14	6	Tlr7	1.56334	2.38347	3.7253
ENSMUSG00000029759.10	6	Pon3	1.24997	2.40063	3.71565
ENSMUSG00000074896.4	6	Ifit3	1.29062	3.26727	3.71267
ENSMUSG00000001228.15	6	Uhrf1	0.751229	3.51197	3.69863
ENSMUSG00000039055.5	6	Eme1	0.884096	3.34459	3.68711
ENSMUSG00000052776.11	6	Oas1a	2.10338	3.78183	3.68687
ENSMUSG00000025877.15	6	Hk3	1.74731	3.24228	3.67943
ENSMUSG00000054072.13	6	Iigp1	0.964247	3.31818	3.66945
ENSMUSG00000063286.8	6	Gvin-ps7	0.756123	2.20388	3.65702
ENSMUSG00000019832.6	6	Rab32	0.773898	2.45057	3.64802
ENSMUSG00000004266.16	6	Ptpn6	0.98379	2.22747	3.64649
ENSMUSG00000030921.18	6	Trim30a	1.25715	2.47552	3.64461
ENSMUSG00000040998.19	6	Npnt	0.698631	2.24344	3.63727
ENSMUSG00000024691.14	6	Fam111a	1.57678	3.47803	3.60282
ENSMUSG00000020493.9	6	Prr11	-0.140773	2.54198	3.59308
ENSMUSG00000022945.13	6	Chaf1b	0.322769	3.02742	3.59304
ENSMUSG00000015355.14	6	Cd48	1.67045	4.09449	3.57915
ENSMUSG00000105948.2	6	Gm43089	-0.743159	3.42534	3.54432
ENSMUSG00000043740.16	6	B430306N03Rik	1.44345	3.6625	3.54424
ENSMUSG00000033220.8	6	Rac2	0.798272	1.95428	3.53792
ENSMUSG00000037921.16	6	Ddx60	0.355307	3.61265	3.52196
ENSMUSG00000031838.11	6	Ifi30	1.39851	2.98562	3.50604
ENSMUSG00000039680.11	6	Mrps6	1.74489	2.82705	3.50452
ENSMUSG00000110631.2	6	Gm42047	2.02591	2.71809	3.50449
ENSMUSG00000005233.17	6	Spc25	0.285364	2.97038	3.49355
ENSMUSG00000043157.9	6	Arl11	1.56183	3.00851	3.46914
ENSMUSG00000056144.15	6	Trim34a	0.725887	2.12719	3.46907
ENSMUSG00000004730.16	6	Adgre1	0.543756	2.3924	3.46686
ENSMUSG00000031273.17	6	Col4a6	-0.145629	2.8773	3.45516
ENSMUSG00000007379.16	6	Dennd2c	1.90673	2.79798	3.45476
ENSMUSG00000035692.8	6	Isg15	0.431064	3.30577	3.45291
ENSMUSG00000017716.16	6	Birc5	0.468609	2.57876	3.45279
ENSMUSG00000026676.8	6	Ccdc3	0.722796	2.4948	3.45125
ENSMUSG00000049988.6	6	Lrrc25	1.20017	3.53537	3.44825
ENSMUSG00000057092.13	6	Fxyd3	0.658387	2.35318	3.44678
ENSMUSG00000029561.18	6	Oasl2	1.20696	4.13707	3.4452
ENSMUSG00000028678.14	6	Kif2c	0.227406	4.09911	3.44064
ENSMUSG00000115230.2	6	AU022793	-0.197203	3.60128	3.40885
ENSMUSG00000025534.18	6	Gusb	0.38366	2.22262	3.39967
ENSMUSG00000118330.2	6	Gm30042	2.06598	3.09628	3.39691
ENSMUSG00000069516.9	6	Lyz2	0.945824	2.48044	3.359
ENSMUSG00000033952.15	6	Aspm	0.710073	2.91946	3.35289
ENSMUSG00000031262.13	6	Cenpi	-0.066621	3.18641	3.35101
ENSMUSG00000025225.16	6	Nfkb2	1.95027	2.7413	3.34158
ENSMUSG00000028068.15	6	Iqgap3	0.670307	2.75322	3.3088
ENSMUSG00000059555.7	6	Tor4a	0.259891	2.84725	3.30879
ENSMUSG00000036887.6	6	C1qa	0.517921	2.17874	3.30381
ENSMUSG00000033880.12	6	Lgals3bp	0.734317	2.43325	3.30238
ENSMUSG00000030560.18	6	Ctsc	1.57937	3.03124	3.17244
ENSMUSG00000112258.2	6	Gm10165	-1.28621	3.38063	3.13463
ENSMUSG00000020437.13	6	Myo1g	0.950544	2.49915	3.05354
ENSMUSG00000097354.8	6	2310001H17Rik	0.0789718	3.25747	2.85958
ENSMUSG00000040204.7	6	Pclaf	-0.623121	3.37548	2.80429
ENSMUSG00000000682.8	7	Cd52	1.76684	4.37418	6.05901
ENSMUSG00000001403.14	7	Ube2c	1.76533	3.99233	4.58564
ENSMUSG00000004707.15	7	Ly9	3.11542	3.55433	5.90425
ENSMUSG00000004885.6	7	Crabp2	3.08768	4.83361	5.44087
ENSMUSG00000005892.5	7	Trh	4.44249	5.66881	4.8339
ENSMUSG00000006585.4	7	Cdt1	3.00089	3.32949	4.91239
ENSMUSG00000009246.15	7	Trpm5	2.57808	1.53059	4.97351
ENSMUSG00000009654.5	7	Oit3	3.67564	3.23482	5.06507
ENSMUSG00000012428.10	7	Steap4	5.60993	1.59924	4.65936
ENSMUSG00000015340.11	7	Cybb	3.35625	3.24763	4.39506
ENSMUSG00000018774.14	7	Cd68	2.35674	2.97528	5.18513
ENSMUSG00000019942.14	7	Cdk1	0.440172	5.02203	3.38768
ENSMUSG00000019987.10	7	Arg1	0.140248	4.74621	3.66573
ENSMUSG00000020017.15	7	Hal	4.45828	1.14987	6.00859
ENSMUSG00000020155.3	7	Kcnmb1	1.8644	1.57785	6.59614
ENSMUSG00000020897.13	7	Aurkb	0.840305	4.49275	5.37265
ENSMUSG00000020932.15	7	Gfap	3.62652	4.31125	4.99278
ENSMUSG00000021091.9	7	Serpina3n	3.25358	4.31748	4.93546
ENSMUSG00000021624.10	7	Cd180	1.48009	4.6588	4.81049
ENSMUSG00000022034.11	7	Esco2	0.0334239	5.69236	4.83141
ENSMUSG00000023045.14	7	Soat2	3.86881	2.79796	5.06637
ENSMUSG00000024164.16	7	C3	2.97708	2.94547	7.4593
ENSMUSG00000024675.20	7	Ms4a4c	0.808976	4.74637	6.14094
ENSMUSG00000024679.11	7	Ms4a6d	4.45705	5.0329	4.55821
ENSMUSG00000024737.3	7	Slc15a3	3.25572	4.58384	4.33872
ENSMUSG00000024791.11	7	Cdca5	-0.124992	4.43844	4.73227
ENSMUSG00000025185.15	7	Loxl4	1.67712	2.13361	4.89645
ENSMUSG00000025355.8	7	Mmp19	2.63512	5.03488	5.21787
ENSMUSG00000025496.6	7	Drd4	4.06206	2.41466	5.71302
ENSMUSG00000025804.6	7	Ccr1	4.02804	4.18148	3.62183
ENSMUSG00000026068.12	7	Il18rap	2.86964	1.96515	4.13884
ENSMUSG00000026247.14	7	Ecel1	3.381	5.2838	4.62766
ENSMUSG00000026285.9	7	Pdcd1	2.6202	5.02938	5.9601
ENSMUSG00000026358.14	7	Rgs1	3.38154	3.91411	3.81846
ENSMUSG00000026536.10	7	Ifi211	3.15136	6.05428	3.89139
ENSMUSG00000026728.10	7	Vim	2.95871	5.02274	5.06474
ENSMUSG00000027322.12	7	Siglec1	2.23798	4.96994	4.1876
ENSMUSG00000027326.14	7	Knl1	0.14136	4.35274	7.5171
ENSMUSG00000027379.14	7	Bub1	-1.20838	4.0916	6.47384
ENSMUSG00000027400.12	7	Pdyn	3.53025	2.91675	3.70877
ENSMUSG00000027470.10	7	Mylk2	0.914912	6.74752	3.2747
ENSMUSG00000027555.9	7	Car13	3.69858	3.2214	3.53835
ENSMUSG00000027907.5	7	S100a11	3.37736	4.62726	3.2201
ENSMUSG00000028037.14	7	Ifi44	0.542625	4.16292	4.51389
ENSMUSG00000028186.15	7	Uox	2.18538	6.12802	2.9725
ENSMUSG00000028327.15	7	Stra6l	2.8751	4.09939	4.03294
ENSMUSG00000028463.15	7	Car9	-0.187656	5.04631	6.29326
ENSMUSG00000028480.15	7	Glipr2	3.37642	3.40122	4.0686
ENSMUSG00000029816.11	7	Gpnmb	1.28073	3.76482	5.26432
ENSMUSG00000030577.15	7	Cd22	3.29848	3.18266	5.29823
ENSMUSG00000030717.10	7	Nupr1	2.09002	4.76467	4.54583
ENSMUSG00000031995.10	7	St14	2.40169	3.81035	4.63773
ENSMUSG00000032334.11	7	Loxl1	3.41155	2.96495	3.91947
ENSMUSG00000032717.15	7	Mdfi	3.52323	2.54942	4.21468
ENSMUSG00000033213.17	7	AA467197	2.20271	5.24742	5.8858
ENSMUSG00000033777.5	7	Tlr13	2.63041	2.52063	4.10436
ENSMUSG00000034641.3	7	Cd300ld	2.37583	2.57213	6.02012
ENSMUSG00000034883.10	7	Lrr1	1.13044	5.23634	5.21141
ENSMUSG00000034918.9	7	Cdhr2	4.03867	2.91108	4.42609
ENSMUSG00000035042.3	7	Ccl5	3.58276	2.97003	5.57904
ENSMUSG00000035493.11	7	Tgfbi	2.84338	4.63538	3.8744
ENSMUSG00000035683.14	7	Melk	0.941157	3.41289	7.56716
ENSMUSG00000036223.17	7	Ska1	0.698491	4.81495	3.09594
ENSMUSG00000036523.17	7	Greb1	3.12233	4.42039	3.69444
ENSMUSG00000036854.15	7	Hspb6	3.48756	4.27264	3.66454
ENSMUSG00000037686.7	7	Aspg	4.12825	4.59609	5.1449
ENSMUSG00000037849.9	7	Ifi206	0.213679	6.60748	6.2386
ENSMUSG00000038567.6	7	Cyp24a1	3.59068	3.0648	4.76769
ENSMUSG00000038917.5	7	3930402G23Rik	4.24321	5.32379	4.65364
ENSMUSG00000039396.12	7	Neil3	-0.613898	3.76531	5.17587
ENSMUSG00000039457.5	7	Ppl	1.08072	4.43956	4.99659
ENSMUSG00000039518.8	7	Cdsn	1.16617	6.59624	5.95971
ENSMUSG00000040528.16	7	Milr1	3.90543	4.6861	4.91157
ENSMUSG00000040552.9	7	C3ar1	3.60824	4.73583	4.15555
ENSMUSG00000040663.10	7	Clcf1	4.34861	4.78164	4.84652
ENSMUSG00000041193.16	7	Pla2g5	4.04847	2.65048	3.44822
ENSMUSG00000043091.10	7	Tuba1c	3.17969	4.83206	4.13552
ENSMUSG00000044703.6	7	Phf11a	2.33289	5.13744	5.21326
ENSMUSG00000044827.11	7	Tlr1	3.43762	3.68631	4.76051
ENSMUSG00000046167.6	7	Gldn	3.89957	5.94233	5.10901
ENSMUSG00000046179.18	7	E2f8	2.54736	2.49427	4.31779
ENSMUSG00000046186.9	7	Cd109	2.01056	5.89405	4.75677
ENSMUSG00000049130.7	7	C5ar1	4.44052	5.27202	4.28908
ENSMUSG00000049588.14	7	Ccdc69	2.15514	3.27531	6.1425
ENSMUSG00000050063.19	7	Klk6	1.90209	5.47237	7.65783
ENSMUSG00000051220.3	7	Ercc6l	1.37597	3.84886	4.60782
ENSMUSG00000051378.11	7	Kif18b	2.16837	6.68629	3.72024
ENSMUSG00000052565.8	7	H1f3	6.72804	1.4699	5.32774
ENSMUSG00000052688.13	7	Rab7b	3.31422	2.9668	3.46025
ENSMUSG00000054203.8	7	Ifi205	1.97141	5.58269	4.54633
ENSMUSG00000054342.9	7	Kcnn4	1.7561	4.76182	4.73195
ENSMUSG00000055632.19	7	Hmcn2	4.25402	4.78355	4.42219
ENSMUSG00000056737.15	7	Capg	3.22431	5.0061	3.8989
ENSMUSG00000056758.15	7	Hmga2	1.85116	4.67184	6.70948
ENSMUSG00000057191.14	7	AB124611	1.63604	2.80081	7.35219
ENSMUSG00000062609.15	7	Kcnj15	3.94178	5.83454	4.28148
ENSMUSG00000063130.5	7	Calml3	1.87147	4.37083	5.71814
ENSMUSG00000063234.6	7	Gpr84	3.48308	5.65694	4.57792
ENSMUSG00000064057.13	7	Scgb3a1	3.58997	5.88486	5.08655
ENSMUSG00000066861.15	7	Oas1g	2.20367	3.50687	5.17194
ENSMUSG00000067586.5	7	S1pr3	3.32985	4.24788	3.39497
ENSMUSG00000068220.7	7	Lgals1	1.76091	4.31922	4.02584
ENSMUSG00000069792.6	7	Wfdc17	2.54493	4.53453	4.1097
ENSMUSG00000069793.13	7	Slfn9	1.78954	3.91123	5.69078
ENSMUSG00000070780.12	7	Rbm47	2.34911	2.01758	4.43282
ENSMUSG00000071714.8	7	Csf2rb2	2.07146	3.42777	5.84554
ENSMUSG00000072620.4	7	Slfn2	2.53521	2.78318	3.98897
ENSMUSG00000073491.12	7	Ifi213	2.84824	5.67207	4.7776
ENSMUSG00000073538.11	7	E330020D12Rik	2.03575	1.65201	5.29794
ENSMUSG00000073555.2	7	Gm4951	0.666887	4.0075	5.96814
ENSMUSG00000073902.6	7	Gvin3	3.68573	4.87057	5.48979
ENSMUSG00000079293.12	7	Clec7a	1.65149	4.30598	5.08462
ENSMUSG00000082292.4	7	Gm12250	1.42027	2.42365	4.6002
ENSMUSG00000085295.8	7	4930430E12Rik	1.62034	6.79826	3.46526
ENSMUSG00000086150.2	7	Bach2os	2.0735	5.51488	3.61226
ENSMUSG00000086564.10	7	Cd101	3.10902	1.60149	4.81887
ENSMUSG00000086847.2	7	Tbx3os2	4.74072	1.82308	4.53253
ENSMUSG00000087060.8	7	Eldr	3.13769	0.883669	4.02072
ENSMUSG00000089929.2	7	Bcl2a1b	2.90881	4.86713	5.98596
ENSMUSG00000091649.4	7	Phf11b	1.44192	4.35007	5.37058
ENSMUSG00000097194.3	7	9330175E14Rik	2.85649	5.39258	5.65614
ENSMUSG00000097352.8	7	C920009B18Rik	3.88664	2.99918	5.79391
ENSMUSG00000102037.2	7	Bcl2a1a	1.18734	6.30646	2.61184
ENSMUSG00000104572.6	7	Fbxw23	-1.06264	4.02176	5.28969
ENSMUSG00000105813.2	7	Gm42928	2.59126	4.00161	7.12625
ENSMUSG00000106933.2	7	Gm43621	1.75086	2.32281	5.63808
ENSMUSG00000108444.2	7	Klk2-ps	1.2399	4.14503	4.63572
ENSMUSG00000110697.2	7	Gm31718	3.08413	1.34465	3.69558
ENSMUSG00000115902.2	7	D730005E14Rik	3.26389	2.82981	4.60928
ENSMUSG00000116287.2	7	Gm3924	4.49678	2.93216	4.424
ENSMUSG00000116725.2	7	Gm29686	1.73857	1.44816	5.02144
ENSMUSG00000001768.17	8	Rin2	-0.480565	-0.167063	0.762277
ENSMUSG00000001942.9	8	Siae	-0.577175	-0.133745	0.896796
ENSMUSG00000002007.6	8	Srpk3	-0.0807394	-0.431186	1.12194
ENSMUSG00000011658.17	8	Fuz	-0.175457	-0.18069	0.949219
ENSMUSG00000013698.13	8	Pea15a	-0.27636	-0.190841	0.699061
ENSMUSG00000014361.6	8	Mertk	-0.214161	-0.397343	1.00407
ENSMUSG00000017721.16	8	Pigt	-0.297482	-0.0917596	0.669664
ENSMUSG00000020309.7	8	Chac2	-0.384888	-0.0121742	0.795037
ENSMUSG00000020844.7	8	Nxn	-0.125331	0.0420388	0.959383
ENSMUSG00000021371.6	8	Mcur1	-0.34028	-0.213072	0.75318
ENSMUSG00000021451.17	8	Sema4d	-0.350371	-0.371231	0.798935
ENSMUSG00000021716.15	8	Srek1ip1	-0.339014	-0.165251	1.1254
ENSMUSG00000022105.7	8	Rb1	-0.160506	0.0929274	0.896803
ENSMUSG00000022106.15	8	Rcbtb2	-0.118193	-0.162309	0.991492
ENSMUSG00000022678.17	8	Nde1	-0.0376908	0.0380211	0.895729
ENSMUSG00000025218.7	8	Poll	-0.452248	-0.223199	1.264
ENSMUSG00000026383.15	8	Epb41l5	-0.244541	0.00597374	0.905157
ENSMUSG00000028673.11	8	Fuca1	-0.38847	-0.0787243	0.919141
ENSMUSG00000029781.8	8	Fkbp9	-0.132484	0.145706	0.882011
ENSMUSG00000030555.17	8	Ttc23	-0.301544	0.0507761	0.773607
ENSMUSG00000031480.16	8	Thsd1	-0.15186	-0.0419822	0.994599
ENSMUSG00000031714.10	8	Gab1	-0.447532	0.00288514	0.879149
ENSMUSG00000032531.16	8	Amotl2	-0.122203	-0.375897	0.729895
ENSMUSG00000035845.18	8	Alg12	-0.3045	0.108465	0.889124
ENSMUSG00000036864.17	8	Proser3	-0.318784	-0.405668	1.05968
ENSMUSG00000037344.15	8	Slc12a9	-0.188602	0.0812008	0.804381
ENSMUSG00000039007.11	8	Cpq	-0.145784	-0.0765562	0.730076
ENSMUSG00000039787.14	8	Cercam	-0.428762	-0.0780405	1.04365
ENSMUSG00000040189.19	8	Odad1	-0.178822	-0.0913689	0.947668
ENSMUSG00000041895.16	8	Wipi1	-0.184555	-0.0505153	0.903055
ENSMUSG00000042331.14	8	Specc1	-0.403105	-0.0131821	0.840713
ENSMUSG00000044037.16	8	Als2cl	-0.281139	0.0125191	0.843981
ENSMUSG00000047248.21	8	C2cd3	-0.53008	-0.0984867	1.0321
ENSMUSG00000050315.15	8	Synpo2	-0.166203	-0.313891	0.999202
ENSMUSG00000050919.11	8	Zfp366	-0.504388	-0.185653	0.846869
ENSMUSG00000052395.18	8	Rft1	-0.4193	-0.249314	1.26276
ENSMUSG00000058706.6	8	0610030E20Rik	-0.113055	-0.235446	0.942677
ENSMUSG00000059851.16	8	Kmt5c	-0.570165	-0.0698522	0.968646
ENSMUSG00000068329.13	8	Htra2	-0.359583	0.0796032	0.667054
ENSMUSG00000068748.8	8	Ptprz1	-0.425039	-0.164394	0.936747
ENSMUSG00000070604.6	8	Vsig10l	-0.279987	-0.00794799	0.91288
ENSMUSG00000071176.11	8	Arhgef10	-0.305489	-0.11404	0.813779
ENSMUSG00000071669.15	8	Snx29	-0.385877	-0.0674003	0.933666
ENSMUSG00000072294.6	8	Klf12	-0.0384592	0.1091	0.869981
ENSMUSG00000078350.12	8	Smim1	-0.113165	0.0237703	0.805877
ENSMUSG00000078771.11	8	Evi2a	-0.360119	-0.229147	1.23416
ENSMUSG00000095930.2	8	Nim1k	-0.102139	-0.127061	0.834488
ENSMUSG00000102742.2	8	Pcdhga11	-0.393401	-0.323316	1.03425
ENSMUSG00000103088.2	8	Pcdhgb6	-0.322353	-0.0612428	1.2571
ENSMUSG00000118012.2	8	Gm46620	-0.238164	-0.160583	0.904211
ENSMUSG00000002059.19	9	Rab34	-0.571297	0.0986105	0.681591
ENSMUSG00000002103.17	9	Acp2	-0.855504	-0.272178	0.483861
ENSMUSG00000002428.13	9	Hltf	-0.818904	-0.170258	0.377178
ENSMUSG00000003974.7	9	Grm3	-1.1692	-0.425698	0.886318
ENSMUSG00000005043.14	9	Sgsh	-0.776499	0.0433486	0.44507
ENSMUSG00000005142.11	9	Man2b1	-0.589575	-0.405855	0.767708
ENSMUSG00000005718.9	9	Tfap4	-1.01707	-0.335759	0.966764
ENSMUSG00000006522.18	9	Itih3	-0.936711	-0.184949	0.550027
ENSMUSG00000015289.5	9	Lage3	-0.903073	0.0377565	0.577425
ENSMUSG00000016028.12	9	Celsr1	-1.20042	-0.394472	0.863717
ENSMUSG00000017386.11	9	Traf4	-0.695007	-0.214012	0.722776
ENSMUSG00000017724.15	9	Etv4	-0.91645	0.302525	0.662014
ENSMUSG00000018669.15	9	Cdk5rap3	-0.84237	-0.0682986	0.680307
ENSMUSG00000018841.18	9	Rad51d	-0.84085	-0.0248406	0.563144
ENSMUSG00000019027.9	9	Dnah1	-0.834637	-0.272672	0.38394
ENSMUSG00000019822.13	9	Smpd2	-0.740329	-0.223297	0.870183
ENSMUSG00000019872.14	9	Smpdl3a	-0.669082	-0.411031	0.650161
ENSMUSG00000020034.8	9	Tcp11l2	-0.692416	-0.250282	0.657465
ENSMUSG00000020538.16	9	Srebf1	-0.909553	0.0177124	1.05517
ENSMUSG00000020638.9	9	Cmpk2	-1.07049	0.111126	0.235671
ENSMUSG00000020733.4	9	Slc9a3r1	-0.655573	0.00790984	0.787686
ENSMUSG00000020898.19	9	Ctc1	-0.755681	-0.220181	0.37558
ENSMUSG00000021115.16	9	Vrk1	-0.691734	-0.262856	0.457703
ENSMUSG00000021338.18	9	Carmil1	-0.587854	0.0663465	0.73768
ENSMUSG00000021537.10	9	Cetn3	-0.70611	0.255163	0.349283
ENSMUSG00000021611.10	9	Tert	-1.09248	-0.0627334	0.659646
ENSMUSG00000021638.13	9	Ocln	-0.890666	-0.279788	0.512209
ENSMUSG00000021932.14	9	Rnaseh2b	-0.864329	-0.0688154	0.531496
ENSMUSG00000022440.10	9	C1qtnf6	-0.702318	-0.482266	0.639677
ENSMUSG00000022469.18	9	Rapgef3	-0.761103	-0.325464	0.655855
ENSMUSG00000022562.16	9	Oplah	-0.813037	-0.492476	0.923843
ENSMUSG00000022587.15	9	Ly6e	-1.02991	0.143832	0.627723
ENSMUSG00000022594.15	9	Lynx1	-0.771972	0.316761	0.217982
ENSMUSG00000022899.11	9	Slc15a2	-1.07871	-0.472959	0.923436
ENSMUSG00000022947.9	9	Cbr3	-0.829056	-0.168366	0.805624
ENSMUSG00000023935.11	9	Spats1	-1.1896	-0.00800219	0.843109
ENSMUSG00000024174.10	9	Pot1b	-0.756791	-0.27297	0.417054
ENSMUSG00000024187.16	9	Fam234a	-0.565783	0.226929	0.873307
ENSMUSG00000024228.13	9	Nudt12	-0.897314	0.402498	0.545923
ENSMUSG00000024978.12	9	Gpam	-0.877891	-0.104693	0.995426
ENSMUSG00000025792.10	9	Slc25a10	-0.701729	0.172877	0.696993
ENSMUSG00000025997.14	9	Ikzf2	-0.878094	0.48949	0.337591
ENSMUSG00000026200.14	9	Glb1l	-0.879297	0.0618434	0.444365
ENSMUSG00000026421.15	9	Csrp1	-1.02163	-0.126225	0.681838
ENSMUSG00000027168.22	9	Pax6	-0.970192	-0.245423	0.536583
ENSMUSG00000027207.16	9	Galk2	-0.888793	0.162724	0.264025
ENSMUSG00000027533.11	9	Fabp5	-0.665552	0.0860817	0.706466
ENSMUSG00000027956.12	9	Tmem144	-1.00668	0.357423	0.632018
ENSMUSG00000028015.4	9	Ctso	-0.576583	-0.593302	0.814917
ENSMUSG00000028088.15	9	Fmo5	-0.781539	-0.239318	0.527519
ENSMUSG00000028312.20	9	Smc2	-1.03228	0.0195058	1.11253
ENSMUSG00000028339.18	9	Col15a1	-1.10189	0.522634	0.394688
ENSMUSG00000028532.15	9	Cachd1	-0.716124	-0.331121	0.875347
ENSMUSG00000029122.12	9	Evc	-0.95089	-0.159639	0.578355
ENSMUSG00000029366.11	9	Dck	-0.6132	0.264994	0.719954
ENSMUSG00000030254.17	9	Rad18	-0.975747	0.310031	0.505784
ENSMUSG00000030494.14	9	Rhpn2	-0.687934	-0.514156	0.904306
ENSMUSG00000030495.13	9	Slc7a10	-1.06921	-0.447265	0.826923
ENSMUSG00000030541.17	9	Idh2	-1.13056	-0.0155959	0.793559
ENSMUSG00000030894.6	9	Tpp1	-0.522969	0.148703	0.675655
ENSMUSG00000031016.10	9	Wee1	-0.968747	-0.0749946	0.403749
ENSMUSG00000031090.15	9	Nadsyn1	-0.536289	-0.20522	0.813875
ENSMUSG00000031610.4	9	Scrg1	-0.476093	-0.256156	0.81649
ENSMUSG00000031851.15	9	Ntpcr	-0.784716	0.299356	0.538327
ENSMUSG00000031938.16	9	4931406C07Rik	-0.742725	-0.439591	0.630897
ENSMUSG00000032245.13	9	Cln6	-0.573067	0.251644	0.920504
ENSMUSG00000032400.19	9	Zwilch	-0.996825	0.0340579	0.813726
ENSMUSG00000032537.16	9	Ephb1	-1.12759	-0.243247	1.09702
ENSMUSG00000033174.18	9	Mgll	-0.563363	0.141434	0.697178
ENSMUSG00000034371.10	9	Tkfc	-0.954975	0.089792	0.252807
ENSMUSG00000034445.9	9	Cyb561a3	-0.889884	-0.0409875	0.710948
ENSMUSG00000034601.18	9	2700049A03Rik	-0.695845	-0.19646	0.450451
ENSMUSG00000035171.10	9	1110059E24Rik	-0.761693	0.28858	0.611529
ENSMUSG00000036777.9	9	Anln	-1.10231	-0.507292	1.01236
ENSMUSG00000036820.13	9	Amdhd2	-0.730569	-0.293768	0.68724
ENSMUSG00000037455.17	9	Slc18b1	-0.8242	-0.281386	0.841562
ENSMUSG00000038252.14	9	Ncapd2	-0.997125	0.316721	0.825673
ENSMUSG00000038302.15	9	Afg1l	-0.683475	-0.134457	0.574784
ENSMUSG00000038481.14	9	Cdk19	-0.715771	-0.0726253	0.585221
ENSMUSG00000039519.7	9	Cyp7b1	-0.787493	-0.353784	0.767204
ENSMUSG00000040213.14	9	Kyat3	-1.18115	-0.177855	0.949008
ENSMUSG00000040260.9	9	Daam2	-0.834775	-0.491471	0.912375
ENSMUSG00000040717.7	9	Il17rd	-0.945846	-0.154911	0.457001
ENSMUSG00000040848.12	9	Sft2d2	-0.60348	0.232266	0.824594
ENSMUSG00000041688.17	9	Amot	-0.79491	-0.487816	0.766169
ENSMUSG00000043015.16	9	Nemp2	-0.669532	-0.065496	0.475541
ENSMUSG00000043833.7	9	2900005J15Rik	-0.705419	-0.171197	0.851855
ENSMUSG00000043969.5	9	Emx2	-0.883112	-0.23624	0.422538
ENSMUSG00000044014.10	9	Npy5r	-0.872678	-0.0851475	0.465959
ENSMUSG00000044081.8	9	Zfp85os	-1.09684	-0.127762	1.00904
ENSMUSG00000044164.3	9	Rnf182	-1.09701	-0.211539	0.672927
ENSMUSG00000044197.9	9	Gpr146	-0.538655	0.222371	0.664245
ENSMUSG00000044986.11	9	Tst	-1.0092	0.231438	0.459434
ENSMUSG00000045237.6	9	Eola1	-0.907446	0.0706355	0.989687
ENSMUSG00000045257.11	9	Morn2	-0.930629	0.14422	0.601171
ENSMUSG00000045594.11	9	Glb1	-0.483596	0.164887	0.933218
ENSMUSG00000045636.17	9	Mtus1	-0.553389	0.349116	0.813797
ENSMUSG00000045827.11	9	Serpinb9	-1.02522	-0.0360125	0.615223
ENSMUSG00000046191.8	9	Pcdhb20	-0.982518	-0.437996	1.05874
ENSMUSG00000046387.6	9	Pcdhb17	-0.867911	-0.0647005	0.669985
ENSMUSG00000046909.10	9	Tefm	-0.576201	0.000166475	0.754254
ENSMUSG00000048445.7	9	Ccdc57	-0.672051	-0.548709	1.02114
ENSMUSG00000048458.9	9	Inka2	-0.757954	0.237315	0.485972
ENSMUSG00000052914.5	9	Cyp2j6	-0.724393	0.129877	0.741973
ENSMUSG00000053898.13	9	Ech1	-0.577817	0.0176138	0.842964
ENSMUSG00000054474.16	9	Thnsl2	-0.898287	0.268963	0.622028
ENSMUSG00000055782.10	9	Abcd2	-0.920064	-0.0327905	0.690784
ENSMUSG00000056069.11	9	Otulinl	-0.86314	-0.136597	0.596098
ENSMUSG00000057835.8	9	Zfp119a	-0.632996	-0.444203	1.07692
ENSMUSG00000059323.15	9	Tonsl	-0.922114	0.543854	0.623901
ENSMUSG00000060548.14	9	Tnfrsf19	-0.981821	-0.46357	0.877736
ENSMUSG00000060961.17	9	Slc4a4	-1.05797	0.0104967	1.03941
ENSMUSG00000061758.14	9	Akr1b10	-1.12708	-0.503075	0.873899
ENSMUSG00000067818.7	9	Myl9	-1.02181	-0.421149	1.00185
ENSMUSG00000070509.16	9	Rgma	-0.916017	0.0758863	0.510527
ENSMUSG00000071711.13	9	Mpst	-0.738962	-0.027075	0.727768
ENSMUSG00000072946.13	9	Ptgr2	-0.534553	0.138632	0.763761
ENSMUSG00000074215.3	9	Gm10643	-0.879645	-0.16148	0.926069
ENSMUSG00000085067.3	9	Gm15631	-1.20592	-0.154312	0.839121
ENSMUSG00000085566.2	9	A730017L22Rik	-0.611296	-0.174694	0.835784
ENSMUSG00000086889.2	9	Phf2os1	-1.19361	-0.347232	0.815344
ENSMUSG00000089665.3	9	Fcor	-1.10003	0.0593947	0.303361
ENSMUSG00000093483.2	9	AA465934	-0.689262	-0.486537	1.19085
ENSMUSG00000096687.9	9	Mfsd4b4	-0.992167	0.00716745	0.324322
ENSMUSG00000097601.3	9	Gm26660	-0.76062	0.350109	0.490999
ENSMUSG00000102748.2	9	Pcdhgb2	-0.735428	-0.316426	0.728444
ENSMUSG00000103677.2	9	Pcdhga4	-0.84279	-0.486614	0.888157
ENSMUSG00000105703.3	9	Gm43305	-0.938079	-0.340581	0.887241
ENSMUSG00000113288.2	9	Gm47982	-0.995835	0.0645521	0.475862
ENSMUSG00000114045.2	9	Gm34220	-0.711948	-0.0703346	0.708771
ENSMUSG00000116506.2	9	5730414N17Rik	-1.19936	-0.0597257	0.806393
ENSMUSG00000117172.2	9	A230051N06Rik	-1.0403	-0.459619	0.843419
ENSMUSG00000117285.2	9	Gm49863	-1.05711	-0.390541	0.863655
ENSMUSG00000000028.16	10	Cdc45	-0.0882204	1.01867	1.65747
ENSMUSG00000000167.15	10	Pih1d2	-0.71805	0.19616	2.57938
ENSMUSG00000000693.11	10	Loxl3	-0.0718174	1.10838	1.8247
ENSMUSG00000000901.18	10	Mmp11	-0.00395353	0.782814	2.52595
ENSMUSG00000001134.10	10	Uxt	0.208076	0.49662	1.39669
ENSMUSG00000001348.16	10	Acp5	0.199777	-0.690826	2.15106
ENSMUSG00000001750.17	10	Tcirg1	0.215283	1.13276	1.65843
ENSMUSG00000001751.10	10	Naglu	-0.263595	0.842864	1.73301
ENSMUSG00000001761.8	10	Smo	-0.164224	0.403625	1.23653
ENSMUSG00000001773.15	10	Folh1	-1.28201	0.176598	1.1744
ENSMUSG00000002055.10	10	Spag5	-0.997041	-0.0505977	1.3253
ENSMUSG00000002602.17	10	Axl	-0.0988298	0.723222	1.72269
ENSMUSG00000002668.9	10	Dennd1c	-0.309402	-0.162086	2.83628
ENSMUSG00000002688.9	10	Prkd1	-0.456942	0.179295	1.15303
ENSMUSG00000002835.10	10	Chaf1a	-0.606883	0.469364	1.2291
ENSMUSG00000003644.18	10	Rps6ka1	0.0705439	1.15159	1.99526
ENSMUSG00000003779.17	10	Kif20a	-0.148477	1.20246	1.575
ENSMUSG00000004837.3	10	Grap	0.236294	0.725204	1.52713
ENSMUSG00000004902.8	10	Slc25a18	-0.566994	0.025305	1.25241
ENSMUSG00000005803.15	10	Sqor	-0.306735	0.620479	1.53199
ENSMUSG00000005917.16	10	Otx1	-0.209262	0.157932	2.11897
ENSMUSG00000005983.16	10	1700037C18Rik	-0.492894	1.22393	0.82242
ENSMUSG00000006611.16	10	Hfe	-0.0883105	0.394356	2.43511
ENSMUSG00000006678.7	10	Pola1	0.399659	0.973505	1.56852
ENSMUSG00000006715.12	10	Gmnn	0.171514	1.40279	1.11399
ENSMUSG00000006784.15	10	Odad4	0.101224	0.722	2.46174
ENSMUSG00000007122.12	10	Casq1	0.0107011	0.484328	2.59501
ENSMUSG00000007833.16	10	Aldh16a1	-0.0123736	0.79879	1.33857
ENSMUSG00000007888.16	10	Crlf1	-0.644105	0.827799	2.12894
ENSMUSG00000008540.12	10	Mgst1	0.326613	1.28267	1.28633
ENSMUSG00000009281.7	10	Rarres2	0.018471	0.417462	1.50671
ENSMUSG00000009614.17	10	Sardh	0.113082	0.925509	1.52679
ENSMUSG00000010051.16	10	Hyal1	0.172699	0.715706	1.89017
ENSMUSG00000010064.16	10	Slc38a3	-0.112428	-0.241946	1.55281
ENSMUSG00000010142.13	10	Tnfrsf13b	-0.426999	0.200306	2.09165
ENSMUSG00000010307.8	10	Tmem86a	-0.348928	0.893705	1.56463
ENSMUSG00000010660.4	10	Plcd1	0.312624	1.25372	1.09718
ENSMUSG00000015027.12	10	Galns	-1.03883	0.247102	1.24836
ENSMUSG00000015243.5	10	Abca1	0.371697	0.942895	1.58322
ENSMUSG00000015702.14	10	Anxa9	-0.271438	-0.534081	1.86409
ENSMUSG00000015966.18	10	Il17rb	0.952878	-0.159864	2.08615
ENSMUSG00000016995.18	10	Matn4	-0.100595	0.673947	1.12944
ENSMUSG00000017550.15	10	Atad5	-0.683663	0.0961463	1.1124
ENSMUSG00000017747.14	10	Ghdc	-0.240483	1.35528	1.12618
ENSMUSG00000018500.3	10	Adora2b	-0.527426	-0.262106	1.40957
ENSMUSG00000018593.14	10	Sparc	0.476705	1.05451	1.39413
ENSMUSG00000018931.4	10	Natd1	0.20451	-0.00154657	1.26697
ENSMUSG00000019214.15	10	Chtf18	0.39175	0.848384	2.24707
ENSMUSG00000019303.15	10	Psmc3ip	0.309918	0.443193	2.25082
ENSMUSG00000019539.12	10	Rcn3	0.0618534	1.18208	1.31165
ENSMUSG00000019732.15	10	Calr3	-0.889236	0.334129	1.96318
ENSMUSG00000019773.8	10	Fbxo5	0.033842	1.15187	2.24975
ENSMUSG00000019917.11	10	Septin10	-0.0760228	0.653468	1.0786
ENSMUSG00000020052.10	10	Ascl1	-0.300718	-0.761784	1.52424
ENSMUSG00000020085.16	10	Aifm2	-0.497594	0.129721	1.47464
ENSMUSG00000020092.10	10	Pald1	-0.441232	0.677681	1.45619
ENSMUSG00000020101.15	10	Vsir	-1.13504	-0.393992	1.36864
ENSMUSG00000020160.19	10	Meis1	0.223065	-0.0307206	1.53326
ENSMUSG00000020411.3	10	Nipal4	-0.275062	-0.342163	2.01227
ENSMUSG00000020422.15	10	Tns3	-0.224285	0.594793	1.10827
ENSMUSG00000020432.13	10	Tcn2	0.104623	0.844936	1.9441
ENSMUSG00000020652.18	10	Cenpo	-0.222962	0.281627	1.60848
ENSMUSG00000020707.7	10	Rnf135	-0.796069	0.406525	0.996912
ENSMUSG00000020709.16	10	Adap2	0.182351	0.307018	1.71888
ENSMUSG00000020812.19	10	Snhg16	0.757974	-0.128066	1.81953
ENSMUSG00000021175.16	10	Cdca7l	0.728523	-0.43041	1.50087
ENSMUSG00000021215.16	10	Net1	-0.518045	0.285541	1.43574
ENSMUSG00000021242.10	10	Npc2	0.21585	0.652146	1.32599
ENSMUSG00000021281.16	10	Tnfaip2	0.612858	0.689907	1.70421
ENSMUSG00000021340.14	10	Gpld1	-0.0017126	0.359948	2.02258
ENSMUSG00000021384.15	10	Susd3	-1.75591	0.98565	2.44917
ENSMUSG00000021556.13	10	Golm1	-0.88855	0.865523	1.93486
ENSMUSG00000021614.17	10	Vcan	0.257172	1.0408	1.27889
ENSMUSG00000021707.6	10	Dhfr	-0.294267	0.766944	0.923822
ENSMUSG00000021763.18	10	Cspg4b	-0.235816	0.708894	1.95498
ENSMUSG00000021815.5	10	Mss51	0.847112	-0.298354	2.40558
ENSMUSG00000022125.8	10	Cln5	0.387645	0.929775	1.54795
ENSMUSG00000022177.10	10	Haus4	-0.703401	0.723483	1.29679
ENSMUSG00000022179.6	10	4931414P19Rik	-0.444202	0.295531	1.73055
ENSMUSG00000022364.15	10	Tbc1d31	-0.897753	0.404453	1.46769
ENSMUSG00000022369.14	10	Mtbp	0.277297	0.600901	1.42313
ENSMUSG00000022388.15	10	Ttll8	-0.84347	0.13406	2.17339
ENSMUSG00000022429.12	10	Dmc1	-0.664736	0.11497	2.5552
ENSMUSG00000022439.10	10	Parvg	-0.704108	0.687473	1.40871
ENSMUSG00000022544.15	10	Eef2kmt	-0.0168152	0.547999	1.80741
ENSMUSG00000022574.8	10	Naprt	-0.295281	0.153021	1.38131
ENSMUSG00000022575.6	10	Gsdmd	0.0636323	1.14556	2.08259
ENSMUSG00000022673.6	10	Mcm4	0.5256	1.0597	1.42853
ENSMUSG00000022817.16	10	Itgb5	-0.0245524	0.906171	2.0597
ENSMUSG00000023873.14	10	1700010I14Rik	-0.0900255	1.1407	1.92981
ENSMUSG00000023892.9	10	Zfp51	0.369475	1.03947	1.4222
ENSMUSG00000023908.9	10	Pkmyt1	-0.357055	0.570872	1.01521
ENSMUSG00000023919.9	10	Cenpq	0.655534	0.543708	1.73475
ENSMUSG00000024013.16	10	Fgd2	-1.33682	-0.100724	1.57523
ENSMUSG00000024039.16	10	Cbs	0.134574	0.821535	1.38326
ENSMUSG00000024053.12	10	Emilin2	0.23732	0.788315	1.62695
ENSMUSG00000024197.11	10	Plin3	-0.767074	0.633544	0.863211
ENSMUSG00000024292.16	10	Cyp4f14	-0.773792	-0.34061	1.7067
ENSMUSG00000024308.16	10	Tapbp	-0.0252991	1.02297	1.07992
ENSMUSG00000024420.10	10	Zfp521	0.342613	1.09959	1.28966
ENSMUSG00000024565.11	10	Sall3	-0.575013	0.0470646	1.10625
ENSMUSG00000024621.17	10	Csf1r	-0.51981	0.26475	1.82424
ENSMUSG00000024660.10	10	Incenp	-0.13248	0.703897	1.31884
ENSMUSG00000024663.21	10	Rab3il1	0.193749	0.69693	1.89659
ENSMUSG00000024833.16	10	Pola2	-0.466997	0.549309	1.30873
ENSMUSG00000024866.11	10	Acy3	-0.249809	-0.0106421	2.9658
ENSMUSG00000024885.10	10	Aldh3b1	-0.107613	1.00146	1.82831
ENSMUSG00000024986.13	10	Hhex	0.402952	0.855032	2.00997
ENSMUSG00000025026.16	10	Add3	-0.622682	-0.0172842	1.20038
ENSMUSG00000025144.18	10	Cenpx	-0.457146	0.355812	1.21648
ENSMUSG00000025202.9	10	Scd3	-0.920065	0.171748	1.51436
ENSMUSG00000025321.15	10	Itgb8	-0.570042	0.63868	1.50025
ENSMUSG00000025525.13	10	Apool	-0.136783	1.07182	1.54942
ENSMUSG00000025645.9	10	Ccdc51	-0.565621	0.35568	1.61151
ENSMUSG00000025647.17	10	Shisa5	0.274709	1.27276	1.20535
ENSMUSG00000025789.10	10	St8sia2	1.16621	-0.00936585	2.02322
ENSMUSG00000026104.15	10	Stat1	-0.0468019	1.17235	1.81004
ENSMUSG00000026134.12	10	Prim2	0.111248	0.855515	1.81289
ENSMUSG00000026173.16	10	Plcd4	-0.413872	0.116543	1.10259
ENSMUSG00000026222.17	10	Sp100	-0.77106	1.39476	1.60492
ENSMUSG00000026227.12	10	2810459M11Rik	-0.818014	1.01561	1.79112
ENSMUSG00000026288.15	10	Inpp5d	0.0368901	1.09987	2.31211
ENSMUSG00000026380.11	10	Tfcp2l1	1.0515	-0.606795	2.02765
ENSMUSG00000026433.14	10	Rab29	-0.0545887	1.06824	2.11324
ENSMUSG00000026586.17	10	Prrx1	0.0936732	1.28394	1.30353
ENSMUSG00000026701.16	10	Prdx6	-0.472954	0.120661	1.88025
ENSMUSG00000026831.17	10	1700007K13Rik	0.307749	-0.651497	2.19855
ENSMUSG00000026879.15	10	Gsn	0.309182	0.672848	1.57176
ENSMUSG00000026928.15	10	Card9	-0.420873	1.05526	2.1962
ENSMUSG00000027199.15	10	Gatm	-0.322138	0.702677	0.906751
ENSMUSG00000027306.16	10	Nusap1	-0.251444	0.570837	2.38475
ENSMUSG00000027331.16	10	Knstrn	0.794295	0.857962	2.15244
ENSMUSG00000027381.17	10	Bcl2l11	0.094111	-0.305487	1.29671
ENSMUSG00000027434.12	10	Nkx2-2	0.285241	-0.654262	1.24842
ENSMUSG00000027635.16	10	Dsn1	-0.419362	0.56792	1.79363
ENSMUSG00000027878.12	10	Notch2	0.0899853	0.089667	1.31099
ENSMUSG00000027959.15	10	Sass6	-0.607197	-0.271354	1.80149
ENSMUSG00000027962.15	10	Vcam1	0.322347	1.01188	1.20534
ENSMUSG00000027966.21	10	Col11a1	-0.313306	0.974569	1.33972
ENSMUSG00000028042.16	10	Zbtb7b	-0.157974	1.14508	1.12262
ENSMUSG00000028066.16	10	Pmf1	0.0118962	1.10112	1.17373
ENSMUSG00000028139.6	10	Riiad1	-0.353989	-0.0101431	2.89339
ENSMUSG00000028164.16	10	Manba	-0.721056	0.300761	1.01329
ENSMUSG00000028438.17	10	Kif24	-0.1971	1.09741	1.59702
ENSMUSG00000028497.13	10	Hacd4	-0.217979	0.178086	2.56628
ENSMUSG00000028581.18	10	Laptm5	-0.0400072	0.562778	2.1581
ENSMUSG00000028597.12	10	Gpx7	0.169774	0.912808	1.16519
ENSMUSG00000028687.18	10	Mutyh	-0.383647	-0.556585	1.63848
ENSMUSG00000028689.15	10	Ccdc163	-0.419762	1.00573	1.69462
ENSMUSG00000028864.8	10	Hgf	-0.384665	0.988238	1.82001
ENSMUSG00000028868.14	10	Wasf2	0.394387	0.618418	1.55971
ENSMUSG00000028919.12	10	Arhgef19	-1.01347	0.746163	1.19799
ENSMUSG00000029007.9	10	Agtrap	0.277405	0.662012	1.41862
ENSMUSG00000029072.4	10	Tas1r3	1.31071	0.667454	2.12953
ENSMUSG00000029084.6	10	Cd38	-0.15114	0.677205	1.17083
ENSMUSG00000029096.16	10	Htra3	0.444351	0.938555	1.53612
ENSMUSG00000029119.10	10	Man2b2	-0.464466	0.222236	1.44679
ENSMUSG00000029360.4	10	Gm9754	0.232343	0.343931	1.88105
ENSMUSG00000029468.18	10	P2rx7	0.149458	0.922689	1.38144
ENSMUSG00000029570.6	10	Lfng	-1.41704	0.384895	1.2388
ENSMUSG00000029730.17	10	Mcm7	0.07297	1.00062	1.54052
ENSMUSG00000029771.13	10	Irf5	0.846435	0.810918	2.30923
ENSMUSG00000029810.16	10	Tmem176b	0.473197	0.874218	1.56879
ENSMUSG00000029913.15	10	Prdm5	-0.1167	0.851517	1.57406
ENSMUSG00000029999.15	10	Tgfa	0.340493	1.11357	1.28048
ENSMUSG00000030089.16	10	Slc41a3	-0.192635	0.611489	1.27577
ENSMUSG00000030170.15	10	Wnt5b	0.692108	-0.821899	1.04438
ENSMUSG00000030225.12	10	Dera	0.553014	0.488579	1.78311
ENSMUSG00000030317.9	10	Timp4	-0.882754	0.347344	1.69867
ENSMUSG00000030431.9	10	Tmem238	0.612494	0.775628	2.1581
ENSMUSG00000030677.9	10	Kif22	-0.626164	0.597339	1.45224
ENSMUSG00000030737.18	10	Slco2b1	-0.336312	0.72124	1.18528
ENSMUSG00000030770.16	10	Parva	-0.43309	0.6146	1.06562
ENSMUSG00000030867.8	10	Plk1	0.181787	0.652255	2.33018
ENSMUSG00000030924.17	10	Rexo5	0.829789	0.589677	1.86307
ENSMUSG00000031093.15	10	Dock11	0.00896056	1.02565	0.856579
ENSMUSG00000031101.7	10	Sash3	-0.283343	1.25733	1.72001
ENSMUSG00000031170.15	10	Slc38a5	-0.703422	0.51339	1.29597
ENSMUSG00000031400.11	10	G6pdx	0.32838	0.858544	1.49228
ENSMUSG00000031521.6	10	Aga	0.102418	0.706408	1.6637
ENSMUSG00000031639.13	10	Tlr3	-0.829772	0.793006	1.97387
ENSMUSG00000031662.9	10	Snx20	-0.128781	1.57443	1.36107
ENSMUSG00000031665.8	10	Sall1	-0.286995	0.441397	1.9598
ENSMUSG00000031669.11	10	Gins3	0.287221	1.15423	1.64626
ENSMUSG00000031740.9	10	Mmp2	0.0831037	0.0837147	1.28984
ENSMUSG00000031756.6	10	Cenpn	0.207167	0.909242	1.9093
ENSMUSG00000031821.12	10	Gins2	0.0444009	0.32892	2.2659
ENSMUSG00000031861.17	10	Lpar2	1.25666	-0.151479	2.2127
ENSMUSG00000031887.14	10	Tradd	0.108561	0.336699	1.48175
ENSMUSG00000031925.18	10	Maml2	-0.0460005	1.03086	1.07222
ENSMUSG00000031962.7	10	Cdh15	-0.932184	0.316511	1.68395
ENSMUSG00000032060.11	10	Cryab	-0.054614	1.23893	1.6237
ENSMUSG00000032089.17	10	Il10ra	-1.15583	-0.49204	1.418
ENSMUSG00000032109.16	10	Nlrx1	0.607135	-0.787887	0.926807
ENSMUSG00000032113.17	10	Chek1	0.748931	0.220358	2.37722
ENSMUSG00000032221.15	10	Mns1	-0.201943	0.263466	2.19887
ENSMUSG00000032281.12	10	Acsbg1	-0.0163845	0.613183	1.2863
ENSMUSG00000032300.8	10	1700017B05Rik	-0.296806	0.533868	1.0751
ENSMUSG00000032344.18	10	Cgas	0.162608	0.794114	1.89274
ENSMUSG00000032373.16	10	Car12	0.116899	1.55803	1.28248
ENSMUSG00000032392.12	10	Parp16	-0.139854	0.423781	1.32386
ENSMUSG00000032415.15	10	Ube2cbp	0.86914	0.462713	1.65138
ENSMUSG00000032436.18	10	Cmtm7	0.0258689	0.604778	2.33909
ENSMUSG00000032596.15	10	Uba7	0.140285	1.07273	1.70234
ENSMUSG00000032698.16	10	Lmo2	0.564531	0.116661	1.65901
ENSMUSG00000032737.14	10	Inppl1	-0.220966	1.14526	1.37746
ENSMUSG00000032750.14	10	Gab3	-0.951908	-0.402681	1.79051
ENSMUSG00000032754.15	10	Slc8b1	-0.955275	0.657887	1.23726
ENSMUSG00000032812.19	10	Arap1	0.178577	1.21041	1.66603
ENSMUSG00000032815.17	10	Fanca	0.335994	0.742207	1.35006
ENSMUSG00000032911.7	10	Cspg4	-0.495979	0.227963	1.15649
ENSMUSG00000033016.17	10	Nfatc1	0.78323	0.80635	1.90575
ENSMUSG00000033029.13	10	1700088E04Rik	0.143106	-0.59515	2.04933
ENSMUSG00000033082.11	10	Clec1a	-0.0200052	1.17491	1.93435
ENSMUSG00000033192.6	10	Lpcat2	-1.4426	-0.177784	1.25836
ENSMUSG00000033350.8	10	Chst2	0.416809	0.96685	1.46133
ENSMUSG00000033420.13	10	Antxr1	-0.102357	0.817495	1.44174
ENSMUSG00000033446.8	10	Lpar6	0.226428	0.72901	1.74848
ENSMUSG00000033486.15	10	Catsper2	-0.442832	0.168252	1.43842
ENSMUSG00000033502.16	10	Cdc14a	-0.150759	1.14047	0.913398
ENSMUSG00000033721.17	10	Vav3	-0.218963	0.386503	1.50391
ENSMUSG00000034041.6	10	Lyl1	0.156505	0.661773	2.01804
ENSMUSG00000034121.13	10	Mks1	-0.342039	-0.00805309	1.79203
ENSMUSG00000034349.15	10	Smc4	0.101832	1.13277	1.70579
ENSMUSG00000034463.5	10	Scara3	-0.182621	0.176747	1.35738
ENSMUSG00000034487.5	10	Poglut3	-0.0402334	1.06524	0.936114
ENSMUSG00000034522.11	10	Zfp395	-0.530636	0.47289	0.821175
ENSMUSG00000034663.14	10	Bmp2k	0.184995	0.932377	1.4023
ENSMUSG00000034786.18	10	Gpsm3	-0.0154308	1.47688	1.45207
ENSMUSG00000034959.9	10	Rubcnl	-0.350223	0.650313	1.65194
ENSMUSG00000035069.4	10	Oma1	-0.311226	0.343597	1.29987
ENSMUSG00000035085.6	10	1700020L24Rik	-0.426608	0.0494361	2.47068
ENSMUSG00000035121.7	10	Neil2	-1.6727	0.56407	1.60005
ENSMUSG00000035234.19	10	Abraxas1	-0.596851	-0.241117	1.83012
ENSMUSG00000035279.9	10	Ssc5d	0.0158959	-0.0696467	1.82872
ENSMUSG00000035299.17	10	Mid1	0.95874	0.470521	2.26894
ENSMUSG00000035697.15	10	Arhgap45	-0.462379	0.566652	2.04077
ENSMUSG00000035842.11	10	Ddx11	-0.0905812	0.414368	1.69242
ENSMUSG00000036528.17	10	Ppfibp2	-0.290726	0.617769	0.922358
ENSMUSG00000036570.15	10	Fxyd1	-0.225038	0.803434	1.72706
ENSMUSG00000036606.18	10	Plxnb2	0.0378249	0.811545	1.62836
ENSMUSG00000036862.16	10	Dchs1	-0.040524	0.0670661	1.46514
ENSMUSG00000036908.18	10	Unc93b1	0.00610229	0.597375	1.75121
ENSMUSG00000036918.17	10	Ttc7	-0.359031	0.871201	1.93694
ENSMUSG00000036928.15	10	Stag3	-0.835865	0.2338	1.96147
ENSMUSG00000036944.7	10	Tmem71	-0.990209	0.512974	2.49014
ENSMUSG00000036986.17	10	Pml	0.137358	1.19474	1.20314
ENSMUSG00000037313.17	10	Tacc3	-0.33585	1.16733	1.80124
ENSMUSG00000037366.15	10	Pafah2	-0.0780293	1.3301	1.56992
ENSMUSG00000037466.14	10	Tedc1	-0.000383597	1.0058	1.76785
ENSMUSG00000037572.18	10	Wdhd1	-0.275125	0.942344	1.18034
ENSMUSG00000037625.8	10	Cldn11	0.382498	0.941963	1.69305
ENSMUSG00000037679.10	10	Inf2	0.341866	1.13132	1.20545
ENSMUSG00000038094.16	10	Atp13a4	-0.0957078	0.87618	1.71016
ENSMUSG00000038151.14	10	Prdm1	0.12001	1.12509	2.3312
ENSMUSG00000038213.8	10	Tapbpl	0.0280119	1.03962	0.758594
ENSMUSG00000038235.5	10	F11r	0.12245	0.8529	1.60481
ENSMUSG00000038415.11	10	Foxq1	0.0113727	0.0762421	1.87697
ENSMUSG00000038522.8	10	Mfsd4b1	-0.522193	-0.870665	2.01618
ENSMUSG00000038642.11	10	Ctss	0.163637	0.882577	2.27915
ENSMUSG00000038644.15	10	Pold1	0.025583	1.28984	1.84006
ENSMUSG00000038677.15	10	Scube3	-1.28673	0.0379425	1.0996
ENSMUSG00000038943.17	10	Prc1	-0.568507	1.02718	1.70562
ENSMUSG00000039031.17	10	Arhgap18	0.107478	1.06459	1.6502
ENSMUSG00000039158.12	10	Akna	0.342276	0.858912	1.69601
ENSMUSG00000039164.3	10	Naif1	0.0424466	-0.0871974	2.12682
ENSMUSG00000039298.17	10	Cdk5rap2	-0.0890756	0.65297	0.953949
ENSMUSG00000039450.12	10	Dcxr	-0.57324	-0.0612184	1.52229
ENSMUSG00000039496.9	10	Cdnf	-0.366226	-0.45376	1.37742
ENSMUSG00000039798.3	10	2600006K01Rik	-0.413324	-0.233874	2.40708
ENSMUSG00000039887.12	10	Alg14	0.191725	0.454812	1.44578
ENSMUSG00000039934.13	10	Gsap	-0.200579	1.52123	1.72602
ENSMUSG00000039959.14	10	Hip1	0.0362776	0.886694	1.24774
ENSMUSG00000040084.10	10	Bub1b	1.29602	0.152868	2.28146
ENSMUSG00000040138.8	10	Ndp	-0.0362862	1.28062	1.19327
ENSMUSG00000040167.17	10	Ikzf5	-0.492239	-0.144541	1.55245
ENSMUSG00000040219.5	10	Ttc12	-0.115628	1.4729	1.39227
ENSMUSG00000040229.12	10	Gpr34	-1.73512	0.658052	2.27101
ENSMUSG00000040249.16	10	Lrp1	-0.0660705	0.560129	1.08037
ENSMUSG00000040723.15	10	Rcsd1	0.0345792	0.248102	1.90377
ENSMUSG00000041075.9	10	Fzd7	0.0016699	1.29696	1.12324
ENSMUSG00000041219.15	10	Arhgap11a	0.0962464	0.702771	2.01412
ENSMUSG00000041261.10	10	Car8	0.150006	1.22243	1.41876
ENSMUSG00000041329.14	10	Atp1b2	0.0721329	0.543173	1.98089
ENSMUSG00000041679.10	10	Lrrc29	-1.294	0.293973	0.919572
ENSMUSG00000041731.14	10	Pgm5	-0.633975	0.101123	2.40062
ENSMUSG00000041849.8	10	Card6	-0.562498	0.108148	1.16031
ENSMUSG00000042029.8	10	Ncapg2	-0.0165058	0.25954	2.05671
ENSMUSG00000042251.13	10	Pm20d1	-1.00478	-0.349833	1.76054
ENSMUSG00000042282.5	10	Gucy2f	0.0835337	0.0946003	1.57742
ENSMUSG00000042293.9	10	Gm5617	-0.0888234	1.01978	1.0818
ENSMUSG00000042340.7	10	Ctf1	-0.801394	0.0289954	2.22945
ENSMUSG00000042349.14	10	Ikbke	-0.431102	0.628901	1.15718
ENSMUSG00000042462.5	10	Dctpp1	-0.0734153	0.986136	1.20528
ENSMUSG00000042613.10	10	Pbxip1	-0.127926	0.594855	1.79607
ENSMUSG00000043340.4	10	6530409C15Rik	-0.0203073	-0.488365	2.46733
ENSMUSG00000043496.8	10	Tril	-0.48703	0.648334	1.57513
ENSMUSG00000043510.13	10	Hscb	-0.550097	0.193288	1.78785
ENSMUSG00000043639.16	10	Rbm20	-0.505002	0.424846	2.15496
ENSMUSG00000043822.19	10	Adamtsl5	-0.903519	0.577818	0.889693
ENSMUSG00000044350.15	10	Lacc1	0.388849	1.00997	1.38102
ENSMUSG00000044708.6	10	Kcnj10	-0.484897	0.938647	2.09687
ENSMUSG00000045312.13	10	Lhfpl2	-0.297032	0.739661	1.24963
ENSMUSG00000045322.11	10	Tlr9	-0.332778	-0.0613639	2.93381
ENSMUSG00000045608.8	10	Dbx2	0.00480191	0.982073	1.35772
ENSMUSG00000046160.7	10	Olig1	0.0912984	1.08307	1.66474
ENSMUSG00000046240.9	10	Hepacam	-0.72747	0.137769	1.20651
ENSMUSG00000046417.15	10	Lrrc75a	0.317815	0.871977	1.96791
ENSMUSG00000046818.8	10	Ddit4l	-0.361782	0.788049	1.3359
ENSMUSG00000046949.17	10	Nqo2	-0.0110006	1.21556	1.07792
ENSMUSG00000047003.16	10	Zfp41	-0.47235	0.124878	1.01229
ENSMUSG00000047216.9	10	Cdh19	-0.340835	1.38451	1.30375
ENSMUSG00000047534.18	10	Mis18bp1	0.00276823	0.761423	2.03736
ENSMUSG00000047797.15	10	Gjb1	0.20643	-0.0115104	2.07286
ENSMUSG00000047810.10	10	Ccdc88b	0.149175	0.475321	1.95667
ENSMUSG00000047875.7	10	Gpr157	0.286083	0.62797	1.36508
ENSMUSG00000048022.12	10	Tmem229a	-0.640282	0.559817	0.883164
ENSMUSG00000048200.13	10	Cracr2b	-0.239809	1.24355	0.742425
ENSMUSG00000048440.17	10	Cyp4f16	-0.13289	1.05075	1.73212
ENSMUSG00000049625.7	10	Tifab	0.266331	0.918597	2.4326
ENSMUSG00000049881.14	10	2810025M15Rik	0.193953	1.34406	1.24584
ENSMUSG00000050382.15	10	Kif7	0.0510473	0.467224	1.36968
ENSMUSG00000050397.5	10	Foxl2	-0.442164	0.405761	2.16183
ENSMUSG00000050721.10	10	Plekho2	0.116303	1.05584	0.81755
ENSMUSG00000050908.13	10	Tvp23a	-0.184791	0.929513	0.846315
ENSMUSG00000050930.6	10	Map10	0.624278	0.0364978	1.72632
ENSMUSG00000051444.10	10	Bbs12	0.162062	0.779981	1.28117
ENSMUSG00000051910.14	10	Sox6	-0.221584	0.417942	1.21714
ENSMUSG00000051989.12	10	Smim11	-0.22701	0.402335	1.37237
ENSMUSG00000052062.15	10	Pard3b	0.184914	0.305589	1.51133
ENSMUSG00000052142.16	10	Rasal3	0.397464	0.829125	1.92975
ENSMUSG00000052160.8	10	Pld4	-0.796634	-0.481677	2.12456
ENSMUSG00000052336.8	10	Cx3cr1	-0.146799	0.818888	1.98314
ENSMUSG00000052384.15	10	Nrros	-0.40134	0.0370463	1.44313
ENSMUSG00000053012.18	10	Krcc1	0.224072	0.92555	1.22343
ENSMUSG00000053835.18	10	H2-T24	-0.454903	0.717404	1.85915
ENSMUSG00000053897.16	10	Slc39a8	-0.397684	1.2766	0.760049
ENSMUSG00000053964.18	10	Lgals4	-0.727377	-0.684106	1.89886
ENSMUSG00000054252.19	10	Fgfr3	-0.974781	0.812551	1.18901
ENSMUSG00000054612.5	10	Mgmt	0.354421	-0.242744	2.02307
ENSMUSG00000054675.6	10	Tmem119	-1.92824	0.598386	2.02332
ENSMUSG00000054945.5	10	Gm9958	0.237903	0.49367	1.73421
ENSMUSG00000054999.3	10	Naaladl1	0.935328	-0.536743	1.98027
ENSMUSG00000055137.8	10	Sugct	-0.36072	-0.461024	1.27537
ENSMUSG00000055541.19	10	Lair1	0.350692	0.775045	2.28361
ENSMUSG00000055652.15	10	Klhl25	0.274919	0.694337	1.44867
ENSMUSG00000055980.3	10	Irs1	-0.340708	0.278546	1.70449
ENSMUSG00000056116.19	10	H2-T22	-0.318904	0.793649	0.925322
ENSMUSG00000056394.20	10	Lig1	-0.909293	1.08269	1.55082
ENSMUSG00000056515.10	10	Rab31	0.435549	0.690714	1.8406
ENSMUSG00000056529.8	10	Ptafr	0.182537	0.0841988	1.65942
ENSMUSG00000057143.16	10	Trim12c	-0.384401	0.880422	2.00823
ENSMUSG00000058099.17	10	Nfam1	0.147411	0.954368	1.72481
ENSMUSG00000058488.8	10	Kl	-1.40094	0.281158	1.29606
ENSMUSG00000058586.13	10	Serhl	-0.268278	-0.448588	1.39849
ENSMUSG00000058603.11	10	Rpl28-ps1	-0.404364	0.644305	2.31857
ENSMUSG00000060224.5	10	Pyroxd2	-0.286036	0.0375523	2.0671
ENSMUSG00000060244.2	10	Alyref2	-0.0456598	0.292598	2.57322
ENSMUSG00000060512.8	10	0610040J01Rik	-0.349767	0.418186	1.20327
ENSMUSG00000060621.7	10	Nkpd1	0.847443	-0.77665	0.995482
ENSMUSG00000061119.8	10	Prcp	0.223465	0.982954	1.73644
ENSMUSG00000061186.16	10	Sfmbt2	0.460344	0.487949	1.88636
ENSMUSG00000061533.17	10	Cep128	-0.772177	0.619406	1.31497
ENSMUSG00000062031.14	10	Pgghg	-0.116789	1.27009	1.68043
ENSMUSG00000062210.14	10	Tnfaip8	-0.101393	1.63536	1.44047
ENSMUSG00000062248.6	10	Cks2	-0.176541	1.00991	2.31684
ENSMUSG00000062619.7	10	2310039H08Rik	-0.0873996	0.761843	2.08077
ENSMUSG00000062944.5	10	9130023H24Rik	0.246261	0.665489	2.22752
ENSMUSG00000063687.4	10	Pcdhb5	-1.1577	-0.0740716	1.53685
ENSMUSG00000064090.15	10	Vrk2	-0.268211	-0.138711	2.33217
ENSMUSG00000064128.9	10	Cenpj	-0.24127	1.09264	0.866635
ENSMUSG00000064179.14	10	Tnnt1	0.249121	-1.12465	2.04104
ENSMUSG00000064215.14	10	Ifi27	0.0123578	0.882291	1.39442
ENSMUSG00000064246.11	10	Chil1	0.300543	0.244806	1.96931
ENSMUSG00000066042.5	10	Med18	-0.0192158	0.32137	1.94901
ENSMUSG00000066637.3	10	Ttc32	-0.00839139	-0.176761	1.79094
ENSMUSG00000066800.12	10	Rnasel	-0.48943	0.136058	1.0625
ENSMUSG00000067215.6	10	Usp51	-0.16844	0.672827	1.52915
ENSMUSG00000068101.12	10	Cenpm	-0.490804	0.0653844	1.38018
ENSMUSG00000068758.9	10	Il3ra	0.120446	0.934623	1.76274
ENSMUSG00000069208.10	10	Zfp825	-0.502867	0.172959	1.28054
ENSMUSG00000070532.6	10	Ccdc190	-1.26974	0.150319	1.45257
ENSMUSG00000071042.13	10	Rasgrp3	-0.120577	0.7435	0.947097
ENSMUSG00000071547.5	10	Nt5dc2	-0.093725	0.865358	1.41429
ENSMUSG00000071573.15	10	Rnls	-0.405862	0.657588	1.99968
ENSMUSG00000071724.6	10	Smpd5	0.184929	0.763648	1.76625
ENSMUSG00000072568.5	10	Lratd2	-0.132651	1.46859	1.28581
ENSMUSG00000072774.11	10	Zfp951	-0.381136	0.248404	1.46629
ENSMUSG00000072949.7	10	Acot1	-0.153287	0.33013	1.70562
ENSMUSG00000073448.4	10	Gm10509	0.261722	-0.0923285	2.12445
ENSMUSG00000073650.9	10	Catip	-0.062772	1.12338	1.70505
ENSMUSG00000073982.12	10	Rhog	0.190684	0.637435	1.28212
ENSMUSG00000074342.5	10	I830077J02Rik	-0.831506	0.242287	2.01148
ENSMUSG00000074476.7	10	Spc24	-0.606569	0.297982	2.67277
ENSMUSG00000074862.12	10	BC025920	-1.0306	-0.457015	1.41683
ENSMUSG00000075502.3	10	Kbtbd6	-0.130685	0.158918	1.89812
ENSMUSG00000076437.12	10	Selenoh	-0.607683	0.346874	1.14163
ENSMUSG00000078153.4	10	Psme2b	0.351365	0.57169	1.8177
ENSMUSG00000081984.4	10	Dnajb3	1.02335	0.236532	2.13058
ENSMUSG00000082127.3	10	Gm13577	0.192238	-0.0438504	1.39421
ENSMUSG00000082284.2	10	H3f3a-ps1	-0.0519849	-0.208121	2.43566
ENSMUSG00000084166.2	10	Gm6451	-0.611591	-0.564312	2.47547
ENSMUSG00000085208.4	10	Brip1os	-0.0331956	1.38974	1.86355
ENSMUSG00000085287.9	10	4833418N02Rik	-0.415814	-0.45239	2.38079
ENSMUSG00000086645.3	10	Gm15743	-0.457996	0.0553068	2.91549
ENSMUSG00000087150.8	10	BC064078	-1.06261	0.0164815	1.82688
ENSMUSG00000087366.8	10	Junos	0.387901	-0.218728	2.2955
ENSMUSG00000087381.9	10	Gm16008	-1.3465	0.253103	0.905333
ENSMUSG00000087424.2	10	5730405O15Rik	0.0130781	0.138485	2.22297
ENSMUSG00000087623.2	10	Gm12404	0.103912	-0.37748	1.1832
ENSMUSG00000089687.3	10	Rab42	-1.73818	0.731221	1.77018
ENSMUSG00000090035.4	10	Galnt4	0.544673	0.776674	1.91428
ENSMUSG00000090523.3	10	Gypc	0.609253	0.0677117	1.84747
ENSMUSG00000091712.3	10	Sec14l5	0.285361	0.38967	1.60748
ENSMUSG00000091931.6	10	Gon7	-0.114405	0.322667	1.2356
ENSMUSG00000092187.2	10	Gm20457	-0.897504	-0.303706	1.42938
ENSMUSG00000092569.2	10	Gm20544	0.941926	0.504045	2.13657
ENSMUSG00000094942.8	10	Gm3604	0.349345	0.199066	1.74416
ENSMUSG00000095334.3	10	Gm21984	-0.923161	-0.244802	1.45006
ENSMUSG00000095677.3	10	Dynlt1f	0.316803	0.900278	2.38409
ENSMUSG00000096606.3	10	Tpbgl	-0.0846923	0.633282	1.82425
ENSMUSG00000097042.3	10	Gm17491	-0.418747	-0.935609	1.9411
ENSMUSG00000097063.4	10	Pantr2	-0.857086	-0.236306	1.87721
ENSMUSG00000097156.8	10	Gm3764	-0.284394	0.844127	0.851168
ENSMUSG00000097231.3	10	Gm26852	-0.305929	-0.954642	1.72333
ENSMUSG00000097331.3	10	F420014N23Rik	-0.308766	-0.135148	1.52592
ENSMUSG00000097428.2	10	AW047730	-1.06441	1.00715	1.67812
ENSMUSG00000097509.2	10	B230322F03Rik	-1.8551	0.847409	1.72587
ENSMUSG00000097745.2	10	AI115009	-1.33521	0.641308	1.20347
ENSMUSG00000097906.2	10	Gm9625	-0.397098	0.337837	2.38209
ENSMUSG00000097967.2	10	Gm27002	-0.349653	0.0482022	2.85661
ENSMUSG00000100213.2	10	Gm28151	-1.00103	-0.464931	1.30059
ENSMUSG00000100629.2	10	Gm28192	-0.0990845	-0.365123	1.37552
ENSMUSG00000101678.4	10	Gm29609	0.183044	-0.0574521	2.29012
ENSMUSG00000103047.2	10	Gm37310	-0.194484	-0.20789	2.99083
ENSMUSG00000103081.4	10	Pcdhgb8	1.11741	0.0910274	1.69898
ENSMUSG00000104516.2	10	Gm9884	0.126274	-0.463575	2.20797
ENSMUSG00000104904.2	10	9330198I05Rik	0.495129	-0.858461	2.36671
ENSMUSG00000104969.2	10	Gm43445	-0.860967	-0.559065	1.93257
ENSMUSG00000105504.5	10	Gbp5	-0.420283	1.31955	1.14122
ENSMUSG00000106825.2	10	2510016D11Rik	-0.914871	-0.546757	1.69524
ENSMUSG00000107355.2	10	AI839979	0.659759	0.671708	2.15587
ENSMUSG00000108461.2	10	AV356131	-1.38659	0.212121	1.27972
ENSMUSG00000108655.2	10	Gm44949	-0.22906	-0.797598	2.00714
ENSMUSG00000108732.2	10	2310043P16Rik	-0.48701	0.426623	2.6344
ENSMUSG00000110206.2	10	Flt3l	-0.376614	1.32994	0.774283
ENSMUSG00000112346.2	10	Gm48768	-0.294959	-0.120968	2.1118
ENSMUSG00000113529.2	10	Gm47484	-0.34971	-1.28877	2.26158
ENSMUSG00000113662.2	10	Gm35558	-1.11352	-0.507631	1.26156
ENSMUSG00000115249.2	10	Gm49085	-0.235557	-0.765929	1.59242
ENSMUSG00000116624.2	10	Gm49706	-0.656122	0.427276	2.18792
ENSMUSG00000117465.2	10	Gm49980	-0.459067	-0.511592	1.87786
ENSMUSG00000117992.2	10	Gm41760	-0.353152	0.55791	1.81448
ENSMUSG00000119926.1	10	AL450395.1	1.03179	0.576067	2.01658
ENSMUSG00000001288.16	11	Rarg	-0.174032	0.244755	0.799099
ENSMUSG00000002068.17	11	Ccne1	-0.211667	0.464336	0.943209
ENSMUSG00000015575.16	11	Atp6v0e	-0.183806	0.187923	0.921935
ENSMUSG00000016495.13	11	Plgrkt	-0.167501	0.34249	0.842315
ENSMUSG00000018166.9	11	Erbb3	-0.350666	0.275905	0.946614
ENSMUSG00000019899.18	11	Lama2	-0.279137	0.318782	1.02275
ENSMUSG00000020100.16	11	Slc29a3	-0.193038	0.351829	0.949064
ENSMUSG00000020682.18	11	Mmp28	-0.374522	0.252199	0.9597
ENSMUSG00000020828.14	11	Pld2	-0.265035	0.512483	1.01053
ENSMUSG00000024640.10	11	Psat1	-0.355548	0.352092	0.931374
ENSMUSG00000025289.16	11	Prdx4	-0.083773	0.2245	0.881265
ENSMUSG00000025742.6	11	Prps2	-0.394979	0.210063	0.738507
ENSMUSG00000027752.16	11	Exosc8	-0.186556	0.172115	0.75503
ENSMUSG00000027883.16	11	Gpsm2	-0.200217	0.195502	0.77885
ENSMUSG00000028223.9	11	Decr1	-0.230332	0.270751	1.0363
ENSMUSG00000028412.18	11	Slc44a1	-0.136356	0.222967	0.774384
ENSMUSG00000028542.18	11	Slc6a9	-0.166091	0.47351	0.94751
ENSMUSG00000030177.15	11	Ccdc77	-0.239092	0.333287	0.708955
ENSMUSG00000030287.16	11	Itpr2	-0.138959	0.348379	1.01317
ENSMUSG00000030319.9	11	Cand2	-0.208378	0.211351	1.00455
ENSMUSG00000030447.16	11	Cyfip1	-0.141922	0.301904	1.00691
ENSMUSG00000030720.17	11	Cln3	-0.266393	0.171179	1.15164
ENSMUSG00000030761.17	11	Myo7a	-0.248271	0.377194	0.784694
ENSMUSG00000031546.7	11	Gins4	-0.140096	0.157859	0.774243
ENSMUSG00000032038.8	11	St3gal4	-0.105484	0.165719	0.831306
ENSMUSG00000032040.16	11	Dcps	-0.24632	0.526393	0.939015
ENSMUSG00000032180.12	11	Tmed1	-0.386603	0.31354	0.896092
ENSMUSG00000035413.9	11	Tmem98	-0.174142	0.205007	1.10851
ENSMUSG00000035559.10	11	Mpv17l2	-0.187969	0.241992	0.808953
ENSMUSG00000035615.13	11	Frmpd1	-0.366822	0.368526	0.924615
ENSMUSG00000037525.6	11	Bcdin3d	-0.328026	0.17845	0.968668
ENSMUSG00000040624.19	11	Plekhg1	-0.247853	0.345778	0.928295
ENSMUSG00000046152.17	11	Fut10	-0.433933	0.334678	0.97315
ENSMUSG00000046688.15	11	Tifa	-0.302215	0.398135	0.98414
ENSMUSG00000054793.9	11	Cadm4	-0.289072	0.31843	0.703643
ENSMUSG00000055128.16	11	Cgrrf1	-0.246663	0.504035	0.664016
ENSMUSG00000059182.9	11	Skap2	-0.225945	0.340953	0.841224
ENSMUSG00000061461.12	11	Smim20	-0.183177	0.354194	0.959674
ENSMUSG00000062078.16	11	Qk	-0.241702	0.354492	0.910532
ENSMUSG00000071647.6	11	Eml3	-0.150394	0.359742	0.954458
ENSMUSG00000075229.12	11	Ccdc58	-0.243771	0.251976	0.877499
ENSMUSG00000000631.21	12	Myo18a	-0.0304874	0.315572	0.756269
ENSMUSG00000003038.16	12	Hmgn2	0.173261	0.235541	0.698534
ENSMUSG00000003123.16	12	Lipe	0.352218	0.312258	0.864421
ENSMUSG00000003423.16	12	Pih1d1	0.0529576	0.42687	0.815142
ENSMUSG00000003559.9	12	As3mt	0.090064	0.706164	0.981075
ENSMUSG00000003604.15	12	Aven	0.0385544	0.447053	0.856687
ENSMUSG00000004056.16	12	Akt2	0.289693	0.425129	0.936635
ENSMUSG00000004270.14	12	Lpcat3	0.0796313	0.425782	0.7358
ENSMUSG00000006205.14	12	Htra1	0.39414	-0.179304	1.01473
ENSMUSG00000006728.13	12	Cdk4	0.283176	0.58726	0.768608
ENSMUSG00000007097.15	12	Atp1a2	-0.0527054	0.240551	1.0994
ENSMUSG00000007613.16	12	Tgfbr1	0.422363	0.186827	0.772889
ENSMUSG00000007646.14	12	Rad51c	0.389416	0.0157373	0.952826
ENSMUSG00000010047.13	12	Hyal2	0.430609	0.482366	0.704483
ENSMUSG00000010048.11	12	Ifrd2	0.387966	0.160538	0.733456
ENSMUSG00000013275.10	12	Slc41a1	0.162471	-0.0142615	0.679899
ENSMUSG00000014748.14	12	Tex261	0.391517	0.28115	0.790662
ENSMUSG00000015335.17	12	Zdhhc12	-0.0204498	0.0908677	0.671518
ENSMUSG00000015396.5	12	Cd83	0.24163	0.300547	1.17578
ENSMUSG00000015714.12	12	Cers2	0.337892	0.431392	0.88749
ENSMUSG00000016946.7	12	Kctd5	0.348086	0.373949	0.904645
ENSMUSG00000017707.10	12	Serinc3	-0.00894158	0.292155	0.743717
ENSMUSG00000017760.17	12	Ctsa	0.0183846	0.50069	1.24796
ENSMUSG00000018442.14	12	Derl2	0.35754	0.326693	0.833164
ENSMUSG00000019173.12	12	Rab5c	0.176412	0.501557	0.882178
ENSMUSG00000019978.17	12	Epb41l2	0.0858851	0.359347	1.1265
ENSMUSG00000020021.5	12	Fgd6	-0.0222249	0.17039	0.743919
ENSMUSG00000020232.18	12	Hmg20b	0.352307	0.372346	0.794596
ENSMUSG00000020472.15	12	Zkscan17	0.515481	0.372038	1.00146
ENSMUSG00000020743.16	12	Mif4gd	0.154946	0.202661	1.07416
ENSMUSG00000020821.18	12	Kif1c	0.129644	0.144117	0.70656
ENSMUSG00000020961.16	12	Ston2	0.181478	0.125699	0.908647
ENSMUSG00000021009.16	12	Ptpn21	0.138458	0.390859	0.895264
ENSMUSG00000021010.10	12	Npas3	0.0203491	0.564869	0.724694
ENSMUSG00000021136.14	12	Smoc1	0.117215	0.401185	1.08926
ENSMUSG00000021257.15	12	Angel1	0.103011	0.315636	0.70647
ENSMUSG00000021483.9	12	Cdk20	0.0676532	-0.0750503	0.868484
ENSMUSG00000022365.7	12	Derl1	0.270563	0.404231	0.661024
ENSMUSG00000022765.11	12	Snap29	0.289386	0.09761	0.742524
ENSMUSG00000022790.15	12	Igsf11	-0.00015833	0.0820071	1.13601
ENSMUSG00000022971.19	12	Ifnar2	0.142333	0.696815	0.868068
ENSMUSG00000023143.11	12	Nagpa	0.364616	0.262887	1.13837
ENSMUSG00000024007.16	12	Ppil1	0.137125	0.467117	0.877547
ENSMUSG00000024070.16	12	Prkd3	0.320286	0.523703	0.815081
ENSMUSG00000024085.14	12	Man2a1	0.225803	0.48248	1.2834
ENSMUSG00000024593.16	12	Megf10	0.0915447	0.531299	0.70077
ENSMUSG00000024661.8	12	Fth1	0.223806	0.438271	0.902879
ENSMUSG00000024769.8	12	Cdc42bpg	0.245273	0.40607	0.773597
ENSMUSG00000024772.10	12	Ehd1	0.414866	0.130986	0.929897
ENSMUSG00000024818.16	12	Slc25a45	0.162818	-0.0349237	1.13045
ENSMUSG00000025083.19	12	Afap1l2	0.0586191	0.689234	0.952403
ENSMUSG00000025232.9	12	Hexa	0.534933	0.323597	1.0394
ENSMUSG00000025555.15	12	Farp1	0.234424	0.287161	0.843315
ENSMUSG00000025743.15	12	Sdc3	0.0915875	0.204884	0.916984
ENSMUSG00000025758.11	12	Plk4	0.475643	0.289122	1.12425
ENSMUSG00000026249.11	12	Serpine2	0.0111156	0.150815	0.982612
ENSMUSG00000026385.17	12	Dbi	0.243303	0.367658	0.942625
ENSMUSG00000026424.9	12	Gpr37l1	-0.091472	0.0309025	1.06504
ENSMUSG00000026627.8	12	Pacc1	0.0959171	0.632613	0.944561
ENSMUSG00000026880.12	12	Stom	0.163094	-0.0453068	1.11062
ENSMUSG00000026932.15	12	Nacc2	0.116144	0.445059	0.670732
ENSMUSG00000027166.15	12	Dnajc24	0.366874	0.0492153	0.719659
ENSMUSG00000027366.13	12	Sppl2a	0.00812122	0.265813	0.758308
ENSMUSG00000027570.16	12	Col9a3	0.0781143	0.165074	0.844405
ENSMUSG00000027860.16	12	Vangl1	0.0751225	0.253585	0.852476
ENSMUSG00000027882.19	12	Stxbp3	0.252052	0.353208	0.879464
ENSMUSG00000027935.15	12	Rab13	0.186648	0.565122	0.899033
ENSMUSG00000028121.9	12	Bcar3	0.0768301	0.311353	0.794525
ENSMUSG00000028282.13	12	Casp8ap2	0.326072	0.46712	1.02594
ENSMUSG00000028514.16	12	Usp24	0.512126	0.38589	0.72306
ENSMUSG00000028607.17	12	Cpt2	0.245427	0.508521	1.17107
ENSMUSG00000028757.5	12	Ddost	0.390293	0.332722	0.679112
ENSMUSG00000028884.15	12	Rpa2	-0.0257316	0.423645	1.23551
ENSMUSG00000029093.15	12	Sorcs2	0.0469564	0.370585	0.951288
ENSMUSG00000029178.15	12	Klf3	-0.0101832	-0.0400079	0.974638
ENSMUSG00000029307.8	12	Dmp1	0.164194	0.351438	1.26573
ENSMUSG00000029545.14	12	Acads	0.123405	0.237461	0.665156
ENSMUSG00000029669.15	12	Tspan12	0.351139	0.445741	0.783257
ENSMUSG00000029703.11	12	Lrwd1	0.325703	0.0496322	0.752466
ENSMUSG00000030101.16	12	Sumf1	0.0718306	0.321279	0.682986
ENSMUSG00000030256.12	12	Bhlhe41	0.361808	0.416594	0.98323
ENSMUSG00000030516.15	12	Tjp1	0.124859	0.0847162	0.865631
ENSMUSG00000030602.14	12	Pak4	0.351612	0.460765	0.79876
ENSMUSG00000030727.13	12	Rabep2	0.0461824	0.159275	0.851467
ENSMUSG00000030824.18	12	Nucb1	0.168759	0.457755	0.74108
ENSMUSG00000030844.12	12	Rgs10	0.108157	0.612105	1.1739
ENSMUSG00000031216.14	12	Stard8	0.01295	0.633592	0.987097
ENSMUSG00000031389.18	12	Arhgap4	0.436061	0.103261	1.13505
ENSMUSG00000031433.16	12	Rbm41	-0.0811984	0.0866567	0.724128
ENSMUSG00000031447.8	12	Lamp1	0.134258	0.513074	0.928424
ENSMUSG00000031453.17	12	Rasa3	0.375173	0.453638	0.717862
ENSMUSG00000031482.10	12	Slc25a15	0.150488	-0.002071	0.824982
ENSMUSG00000031540.15	12	Kat6a	0.176544	0.137695	0.732165
ENSMUSG00000031586.18	12	Rbpms	0.286807	0.529694	0.928343
ENSMUSG00000031903.8	12	Pla2g15	0.198549	0.0734121	0.817842
ENSMUSG00000032050.19	12	Rdx	0.421938	0.491392	0.766988
ENSMUSG00000032228.17	12	Tcf12	0.31975	0.393396	0.737263
ENSMUSG00000032312.8	12	Csk	0.261433	0.452712	0.697546
ENSMUSG00000032397.8	12	Tipin	-0.0425506	0.559293	0.92448
ENSMUSG00000032434.10	12	Cmtm6	0.380525	0.164375	0.926065
ENSMUSG00000032562.14	12	Gnai2	0.161252	0.324548	0.921123
ENSMUSG00000032667.18	12	Pon2	0.178762	0.249523	0.777257
ENSMUSG00000032733.7	12	Snx33	0.000172437	0.334482	0.962078
ENSMUSG00000033335.18	12	Dnm2	0.288103	0.357895	0.739139
ENSMUSG00000033488.12	12	Cryzl2	0.0595325	0.0421293	1.11271
ENSMUSG00000033713.13	12	Foxn3	0.364027	0.109344	0.810047
ENSMUSG00000033722.10	12	BC034090	0.663964	0.0668494	1.02007
ENSMUSG00000034210.15	12	Efcab14	0.332955	0.145691	0.715231
ENSMUSG00000034333.16	12	Zbed4	0.490096	0.0627923	1.30467
ENSMUSG00000034707.8	12	Gns	0.299742	0.436338	0.993827
ENSMUSG00000035158.16	12	Mitf	0.398395	0.261266	0.703933
ENSMUSG00000035376.11	12	Hacd2	0.476042	0.153903	1.11859
ENSMUSG00000035805.14	12	Mlc1	0.0957874	-0.0961647	0.794309
ENSMUSG00000036402.14	12	Gng12	0.323848	0.303884	0.723038
ENSMUSG00000037031.11	12	Tspan15	0.00727615	-0.0281758	1.20405
ENSMUSG00000037278.10	12	Tmem97	-0.0318893	0.301503	0.83492
ENSMUSG00000037306.14	12	Man1c1	0.270888	0.605468	0.832138
ENSMUSG00000037706.18	12	Cd81	0.023572	0.139918	0.871036
ENSMUSG00000037736.21	12	Limch1	0.137551	0.379223	0.696603
ENSMUSG00000037824.7	12	Tspan14	0.246071	0.371629	0.68944
ENSMUSG00000037946.12	12	Fgd3	0.612191	0.105648	1.08338
ENSMUSG00000038024.18	12	Dennd4c	0.0435526	0.221404	1.16392
ENSMUSG00000038085.14	12	Cnbd2	0.00740045	0.274849	1.26477
ENSMUSG00000038175.11	12	Mylip	0.055557	-0.141942	1.01505
ENSMUSG00000038349.11	12	Plcl1	0.155923	0.281461	0.731353
ENSMUSG00000038388.15	12	Mpp6	0.044561	0.544071	0.802907
ENSMUSG00000039308.7	12	Ndst2	0.042462	0.405718	0.66266
ENSMUSG00000039480.15	12	Nt5dc1	0.130946	0.65623	0.970328
ENSMUSG00000039835.17	12	Nhsl1	0.134534	0.56872	1.06093
ENSMUSG00000040188.11	12	Scamp2	0.113924	0.406301	0.781018
ENSMUSG00000040888.11	12	Gfer	0.598328	0.223435	1.02754
ENSMUSG00000040997.15	12	Abhd4	0.245168	0.317839	1.06883
ENSMUSG00000041718.17	12	Alg13	0.249138	-0.136391	0.992298
ENSMUSG00000042524.15	12	Sun2	0.224674	0.135081	0.676555
ENSMUSG00000043154.16	12	Ppp2r3a	0.104798	0.564834	0.913972
ENSMUSG00000044080.10	12	S100a1	0.117362	0.128527	0.782125
ENSMUSG00000044328.14	12	Trp53i13	0.112812	0.429024	0.810669
ENSMUSG00000044452.11	12	Zfp507	0.113644	-0.0624813	0.704535
ENSMUSG00000044906.7	12	4930503L19Rik	0.323135	0.561314	0.671555
ENSMUSG00000045205.17	12	Dpy19l4	0.0334022	0.239038	0.755491
ENSMUSG00000045374.19	12	Wdr81	0.285434	0.226659	1.00137
ENSMUSG00000048120.17	12	Entpd1	0.130451	0.40402	0.756424
ENSMUSG00000048707.10	12	Tprn	0.108734	-0.0350409	0.959804
ENSMUSG00000049164.8	12	Zfp518a	0.0962466	0.00341941	1.0207
ENSMUSG00000050213.7	12	Snip1	0.452226	0.0507324	0.971787
ENSMUSG00000050299.9	12	Gm9843	0.395549	0.172901	1.26973
ENSMUSG00000050619.15	12	Zscan29	0.25675	0.210913	1.22135
ENSMUSG00000052102.16	12	Gnpda1	0.498736	0.394882	0.702586
ENSMUSG00000052911.10	12	Lamb2	0.0249641	0.675618	0.991301
ENSMUSG00000054381.6	12	Zfp747	-0.0335255	-0.0480801	1.08167
ENSMUSG00000055538.8	12	Zcchc24	-0.0131661	0.529538	0.936955
ENSMUSG00000059588.14	12	Calcrl	0.0622707	0.737427	0.963866
ENSMUSG00000060090.17	12	Rp2	0.161637	0.4461	0.826148
ENSMUSG00000060703.13	12	Cd302	0.238932	0.188993	0.962537
ENSMUSG00000061607.16	12	Mdc1	-0.0146075	0.438209	1.12756
ENSMUSG00000061778.11	12	Mospd2	-0.0437147	0.138217	0.956188
ENSMUSG00000070047.15	12	Fat1	0.297286	0.0487348	0.681579
ENSMUSG00000070643.12	12	Sox13	-0.133194	-0.0598624	1.07841
ENSMUSG00000074406.6	12	Zfp628	0.31216	0.124763	0.709845
ENSMUSG00000079057.5	12	Cyp4v3	0.0463038	0.273101	1.27537
ENSMUSG00000079484.13	12	Phyhd1	0.222803	0.658732	0.892594
ENSMUSG00000091509.8	12	Gm17066	0.19645	0.126421	1.02605
ENSMUSG00000099083.8	12	Atf7	0.055676	0.170626	0.735029
ENSMUSG00000102918.2	12	Pcdhgc3	0.355527	0.0406868	1.39966
ENSMUSG00000106379.2	12	Lhfpl3	0.304145	0.220867	0.72542
ENSMUSG00000117406.2	12	Ntn3	0.249051	0.0787141	0.83622
ENSMUSG00000000278.11	13	Scpep1	0.557992	1.19743	1.08608
ENSMUSG00000000567.6	13	Sox9	0.690699	1.23147	1.17302
ENSMUSG00000001552.15	13	Jup	0.554111	1.12998	0.629385
ENSMUSG00000002325.16	13	Irf9	0.942842	1.29482	1.0283
ENSMUSG00000002365.11	13	Snx9	0.893527	1.38842	1.11943
ENSMUSG00000004044.10	13	Cavin1	0.739531	1.27732	0.898982
ENSMUSG00000004846.11	13	Plod3	0.934796	1.24672	1.19537
ENSMUSG00000007039.13	13	Ddah2	0.430907	1.22204	0.96366
ENSMUSG00000009687.15	13	Fxyd5	0.622449	1.35689	1.10226
ENSMUSG00000011148.15	13	Adssl1	0.657229	1.41639	1.27355
ENSMUSG00000016087.14	13	Fli1	0.43273	1.27455	1.25195
ENSMUSG00000016534.16	13	Lamp2	0.762096	1.29469	1.25142
ENSMUSG00000017446.15	13	C1qtnf1	0.363301	1.18107	1.00337
ENSMUSG00000018339.13	13	Gpx3	0.667636	1.23032	0.92101
ENSMUSG00000019823.18	13	Mical1	0.404773	1.20687	0.917377
ENSMUSG00000020334.7	13	Slc22a4	0.617127	1.30328	1.12554
ENSMUSG00000021583.8	13	Erap1	0.726512	1.35888	1.28816
ENSMUSG00000021756.13	13	Il6st	1.03268	1.22598	0.842221
ENSMUSG00000021806.5	13	Nid2	0.492055	1.12529	0.91729
ENSMUSG00000022197.17	13	Pdzd2	0.950096	1.47373	0.769638
ENSMUSG00000022382.16	13	Wnt7b	0.793639	1.14304	0.977135
ENSMUSG00000022451.13	13	Twf1	0.797506	1.19096	1.00514
ENSMUSG00000022462.8	13	Slc38a2	0.583508	1.29468	0.654929
ENSMUSG00000024036.17	13	Slc37a1	0.669205	1.47532	0.842835
ENSMUSG00000024349.11	13	Sting1	0.674709	1.36531	1.25628
ENSMUSG00000024725.14	13	Ostf1	0.487815	1.43792	1.02234
ENSMUSG00000024778.14	13	Fas	1.08253	1.0143	0.961782
ENSMUSG00000024875.6	13	Yif1a	0.655983	0.887928	0.831361
ENSMUSG00000024940.12	13	Ltbp3	0.72699	1.20406	1.33302
ENSMUSG00000025130.12	13	P4hb	0.998627	1.25282	1.17578
ENSMUSG00000025283.16	13	Sat1	0.636428	1.33303	1.27728
ENSMUSG00000025348.10	13	Itga7	0.400327	1.41033	0.798769
ENSMUSG00000025353.6	13	Ormdl2	0.379797	1.08712	1.04003
ENSMUSG00000025969.16	13	Nrp2	0.445157	1.13342	0.718549
ENSMUSG00000026142.16	13	Rhbdd1	0.669892	0.910808	0.892565
ENSMUSG00000026457.15	13	Adipor1	0.668744	1.09916	0.898899
ENSMUSG00000026483.14	13	Niban1	0.550272	1.09364	0.746758
ENSMUSG00000026509.16	13	Capn2	0.929631	1.09942	0.850059
ENSMUSG00000026956.16	13	Uap1l1	0.432561	1.16068	0.779829
ENSMUSG00000027082.16	13	Tfpi	1.11225	1.06286	0.987777
ENSMUSG00000027248.14	13	Pdia3	0.742797	0.983604	0.771353
ENSMUSG00000027314.7	13	Dll4	0.908084	1.47333	0.851074
ENSMUSG00000028048.12	13	Gba	0.735221	1.03936	0.85322
ENSMUSG00000028228.6	13	Cpne3	0.78315	1.30362	0.991789
ENSMUSG00000028273.16	13	Pdlim5	0.498852	1.23951	1.16764
ENSMUSG00000028382.16	13	Ptbp3	0.934657	1.02249	1.06731
ENSMUSG00000028962.15	13	Slc4a2	0.435716	1.15355	0.910313
ENSMUSG00000029175.18	13	Slc35f6	0.977055	1.35365	1.12829
ENSMUSG00000029185.15	13	Fam114a1	0.524854	1.31972	0.792696
ENSMUSG00000029761.17	13	Cald1	0.680549	1.18061	0.797784
ENSMUSG00000029767.17	13	Calu	0.707436	1.11257	0.949684
ENSMUSG00000030199.17	13	Etv6	0.921229	1.13286	0.863316
ENSMUSG00000030403.10	13	Vasp	1.05662	1.35594	0.976824
ENSMUSG00000030966.14	13	Trim21	0.735881	1.37532	0.894286
ENSMUSG00000031232.18	13	Magt1	0.766909	0.923603	0.901851
ENSMUSG00000031548.8	13	Sfrp1	0.52946	1.4813	0.879122
ENSMUSG00000032477.15	13	Cdc25a	0.937522	1.27858	0.839371
ENSMUSG00000032939.15	13	Nup93	0.630842	1.10767	0.706408
ENSMUSG00000033487.15	13	Fndc3a	1.10504	1.22469	0.986474
ENSMUSG00000033542.14	13	Arhgef5	0.431405	0.973015	0.979984
ENSMUSG00000034401.17	13	Spata6	0.609827	1.10531	0.932704
ENSMUSG00000036478.9	13	Btg1	0.981364	1.17696	0.825852
ENSMUSG00000036995.8	13	Asap3	0.549594	1.39675	1.14326
ENSMUSG00000037370.14	13	Enpp1	0.718876	1.12933	0.889054
ENSMUSG00000038451.14	13	Spsb2	0.739743	1.33557	0.789328
ENSMUSG00000039103.13	13	Nexn	1.069	1.22711	0.957564
ENSMUSG00000039328.12	13	Rnf122	1.02323	1.3517	1.00113
ENSMUSG00000039954.10	13	Stk32a	0.366012	1.01744	0.883854
ENSMUSG00000039994.16	13	Timeless	0.621798	1.18526	1.01331
ENSMUSG00000040254.12	13	Sema3d	0.410902	1.33178	1.15618
ENSMUSG00000042626.14	13	Shc1	0.853385	1.06806	0.828056
ENSMUSG00000042644.10	13	Itpr3	0.706996	0.947986	0.798111
ENSMUSG00000044881.8	13	Coa4	0.908452	1.04938	0.758701
ENSMUSG00000045679.15	13	Pqlc3	0.732452	1.37825	1.18299
ENSMUSG00000048332.14	13	Lhfp	0.849219	1.13143	1.0137
ENSMUSG00000048949.9	13	Gm6206	0.835427	1.09935	0.929728
ENSMUSG00000050931.8	13	Sgms2	0.615774	1.23103	0.789013
ENSMUSG00000052056.15	13	Zfp217	0.80284	1.03588	1.06526
ENSMUSG00000054404.14	13	Slfn5	0.74895	1.22329	1.26976
ENSMUSG00000054509.8	13	Parp4	0.467044	1.11281	0.809143
ENSMUSG00000054690.18	13	Emcn	0.889731	1.31234	0.934366
ENSMUSG00000060147.16	13	Serpinb6a	0.989124	1.19472	0.809841
ENSMUSG00000063856.9	13	Gpx1	0.68647	1.35063	1.27636
ENSMUSG00000067274.11	13	Rplp0	0.980992	1.27948	0.945763
ENSMUSG00000073002.10	13	Vamp5	0.717074	1.25988	0.879766
ENSMUSG00000074001.4	13	Klhl40	1.00025	1.31857	1.02763
ENSMUSG00000074916.6	13	Chst14	0.70967	1.22322	1.15556
ENSMUSG00000075254.13	13	Heg1	0.725495	0.987275	0.91726
ENSMUSG00000095304.10	13	Plac9a	0.77005	1.63383	1.08234
ENSMUSG00000097296.2	13	Gm26532	1.09379	1.27911	1.13637
ENSMUSG00000109853.2	13	Gm33045	0.465737	1.49147	0.771105
ENSMUSG00000114003.2	13	Gm9616	0.86299	1.14537	0.842765
ENSMUSG00000115049.2	13	Gm49172	0.855217	1.43525	0.959667
ENSMUSG00000115338.3	13	Pnp	0.797329	1.36914	1.13661
ENSMUSG00000000958.11	14	Slc7a7	1.36089	2.04214	1.40855
ENSMUSG00000002147.19	14	Stat6	1.04075	1.61053	1.18428
ENSMUSG00000002459.18	14	Rgs20	1.54194	1.20479	1.23606
ENSMUSG00000002897.6	14	Il17ra	1.78356	1.73134	1.24292
ENSMUSG00000003617.17	14	Cp	1.80791	1.87827	1.42606
ENSMUSG00000004562.17	14	Arhgef40	1.43751	1.5837	1.34029
ENSMUSG00000004665.11	14	Cnn2	1.21435	1.52924	0.721462
ENSMUSG00000005397.9	14	Nid1	1.31078	1.7186	1.25774
ENSMUSG00000005667.9	14	Mthfd2	1.96407	1.42345	0.984494
ENSMUSG00000009772.16	14	Nuak2	1.55389	1.12347	1.32462
ENSMUSG00000017774.20	14	Myo1c	1.43353	1.18804	0.704498
ENSMUSG00000019487.12	14	Trip10	1.24742	1.66504	1.08667
ENSMUSG00000019846.12	14	Lama4	1.3658	1.69133	0.767418
ENSMUSG00000020097.15	14	Sgpl1	1.18147	1.35744	1.30768
ENSMUSG00000020275.10	14	Rel	1.34119	1.05175	1.17247
ENSMUSG00000020357.4	14	Flt4	1.39959	1.29765	0.8398
ENSMUSG00000020553.9	14	Pctp	1.46015	1.34114	1.48181
ENSMUSG00000020601.9	14	Trib2	0.981432	1.70652	0.537456
ENSMUSG00000020806.16	14	Rhbdf2	1.83192	1.60994	1.25038
ENSMUSG00000020846.7	14	Rflnb	1.2875	1.75197	1.04334
ENSMUSG00000021411.17	14	Pxdc1	1.43654	1.65575	0.986896
ENSMUSG00000021585.11	14	Cast	1.50397	1.89855	1.14847
ENSMUSG00000022094.16	14	Slc39a14	1.79061	1.09392	1.09381
ENSMUSG00000022346.18	14	Myc	1.47012	1.48731	1.23362
ENSMUSG00000022443.18	14	Myh9	1.9442	1.08344	1.03555
ENSMUSG00000022610.11	14	Mapk12	1.37824	1.7473	1.09284
ENSMUSG00000022754.7	14	Tmem45a	1.78621	0.973862	1.00622
ENSMUSG00000022799.5	14	Arhgap31	1.48533	1.05305	1.04632
ENSMUSG00000023232.18	14	Serinc2	1.14282	1.89095	1.06428
ENSMUSG00000024048.16	14	Myl12a	1.49354	1.67577	0.926891
ENSMUSG00000024810.17	14	Il33	1.58653	1.19161	1.14011
ENSMUSG00000024960.10	14	Plcb3	1.35437	1.2718	1.28375
ENSMUSG00000025171.3	14	Ubtd1	1.88006	1.35928	1.07909
ENSMUSG00000025510.15	14	Cd151	1.242	1.88575	1.40914
ENSMUSG00000025511.16	14	Tspan4	1.08765	1.66689	1.16246
ENSMUSG00000025612.6	14	Bach1	1.7481	1.39122	1.23977
ENSMUSG00000025809.16	14	Itgb1	1.35321	1.50134	1.01298
ENSMUSG00000026031.16	14	Cflar	1.73281	1.65552	1.10451
ENSMUSG00000026773.20	14	Pfkfb3	1.62511	1.44302	1.06206
ENSMUSG00000026864.14	14	Hspa5	1.82262	1.16274	0.97209
ENSMUSG00000027422.16	14	Rrbp1	1.21007	1.47703	1.26215
ENSMUSG00000028465.17	14	Tln1	1.26329	1.34918	1.3195
ENSMUSG00000029171.13	14	Pgm2	1.28205	1.13834	0.901061
ENSMUSG00000029860.17	14	Zyx	1.71432	1.19963	0.712249
ENSMUSG00000030218.3	14	Mgp	1.55863	2.18424	1.01078
ENSMUSG00000030536.11	14	Iqgap1	1.29532	1.95044	1.10372
ENSMUSG00000030878.12	14	Cdr2	1.95229	1.58854	1.03253
ENSMUSG00000031328.17	14	Flna	1.69922	1.53732	1.19868
ENSMUSG00000031502.12	14	Col4a1	1.80574	1.55167	1.10399
ENSMUSG00000031503.14	14	Col4a2	1.27587	1.16515	0.838031
ENSMUSG00000031565.19	14	Fgfr1	1.39153	1.32334	1.10536
ENSMUSG00000031871.10	14	Cdh5	1.42283	1.33478	0.752454
ENSMUSG00000031885.15	14	Cbfb	0.919125	1.64809	0.957176
ENSMUSG00000032000.18	14	Birc3	1.44826	1.85896	1.03076
ENSMUSG00000032014.7	14	Oaf	1.27293	1.63501	1.41879
ENSMUSG00000032041.16	14	Tirap	1.73199	1.6575	1.50628
ENSMUSG00000032369.14	14	Plscr1	1.3539	1.57436	1.47564
ENSMUSG00000032420.9	14	Nt5e	1.52316	1.62288	1.09182
ENSMUSG00000032575.17	14	Manf	1.19682	1.10968	0.906902
ENSMUSG00000034485.11	14	Uaca	1.21006	1.85117	0.64935
ENSMUSG00000034612.8	14	Chst11	1.61572	1.31765	0.840789
ENSMUSG00000034762.10	14	Glis1	1.53638	0.844128	1.40215
ENSMUSG00000035109.15	14	Shc4	1.85173	1.53056	1.11467
ENSMUSG00000036334.13	14	Igsf10	1.53629	1.31551	1.10512
ENSMUSG00000036872.17	14	Abcc12	1.55519	1.7287	1.58767
ENSMUSG00000037638.6	14	Zbtb42	1.25136	1.31805	1.1209
ENSMUSG00000037960.12	14	Card19	1.59218	1.38645	1.07224
ENSMUSG00000038648.6	14	Creb3l2	1.64744	1.16154	1.08453
ENSMUSG00000038650.16	14	Rnh1	1.40742	1.36085	0.900376
ENSMUSG00000038855.11	14	Itpkb	1.33985	1.47947	1.36769
ENSMUSG00000039087.18	14	Rreb1	1.5187	1.77024	1.50877
ENSMUSG00000039286.13	14	Fndc3b	1.21072	1.2241	0.940139
ENSMUSG00000040714.15	14	Klc3	0.972827	1.87381	0.951916
ENSMUSG00000041445.10	14	Mmrn2	0.927249	1.66376	0.704901
ENSMUSG00000041548.5	14	Hspb8	1.46448	1.96623	1.32693
ENSMUSG00000041801.6	14	Phlda3	1.73121	1.25144	0.834619
ENSMUSG00000041842.16	14	Fhdc1	1.06708	1.63665	1.01674
ENSMUSG00000042116.4	14	Vwa1	1.23783	1.30603	1.37858
ENSMUSG00000043279.10	14	Trim56	1.19254	1.6628	1.25187
ENSMUSG00000043903.5	14	Zfp469	1.66849	1.12554	1.0778
ENSMUSG00000045377.6	14	Tmem88	1.40908	1.52275	0.885606
ENSMUSG00000045777.15	14	Ifitm10	1.56694	1.03962	1.19255
ENSMUSG00000045875.14	14	Adra1a	1.38024	1.34394	0.732771
ENSMUSG00000046207.15	14	Pik3r6	1.7088	0.991514	1.07683
ENSMUSG00000046470.6	14	Sox18	1.34338	1.36184	1.32322
ENSMUSG00000046731.6	14	Kctd11	1.68422	2.13223	0.770011
ENSMUSG00000046841.6	14	Ckap4	1.47234	1.22719	1.03831
ENSMUSG00000048483.7	14	Zdhhc22	1.49156	2.07623	0.848585
ENSMUSG00000049288.5	14	Lix1l	1.53197	1.52346	1.0903
ENSMUSG00000050737.14	14	Ptges	1.89879	1.28726	1.30318
ENSMUSG00000050912.16	14	Tmem123	1.45489	0.974637	1.11496
ENSMUSG00000054196.8	14	Cthrc1	0.98294	1.92467	0.56157
ENSMUSG00000056708.6	14	Ier5	1.74876	1.4422	0.938947
ENSMUSG00000057337.14	14	Chst3	1.67077	1.97667	1.03055
ENSMUSG00000064210.8	14	Ano6	1.11984	1.70899	1.25717
ENSMUSG00000064262.8	14	Gimap8	1.65806	1.74806	1.35806
ENSMUSG00000067279.4	14	Ppp1r3c	1.727	1.466	1.06424
ENSMUSG00000069833.14	14	Ahnak	1.23704	1.66102	1.12036
ENSMUSG00000074364.7	14	Ehd2	1.65854	1.64639	1.02953
ENSMUSG00000074802.12	14	Gas2l3	1.3421	1.58935	0.656502
ENSMUSG00000089762.4	14	Ier5l	1.35262	0.914099	1.35508
ENSMUSG00000090236.4	14	Car15	1.3829	1.14021	1.02047
ENSMUSG00000095115.3	14	Itpripl2	1.39645	1.64749	1.39472
ENSMUSG00000095440.3	14	Fignl2	1.68074	1.28945	0.687479
ENSMUSG00000098050.2	14	Gm5345	1.07716	1.67611	1.10702
ENSMUSG00000000275.17	15	Trim25	1.27699	1.96573	1.76379
ENSMUSG00000000753.16	15	Serpinf1	1.11773	2.21185	1.55802
ENSMUSG00000000957.12	15	Mmp14	0.877933	1.72024	1.77465
ENSMUSG00000001123.16	15	Lgals9	0.822868	2.03922	2.3334
ENSMUSG00000001435.16	15	Col18a1	1.18573	1.73125	1.57982
ENSMUSG00000001555.11	15	Fkbp10	0.654138	1.37471	1.64537
ENSMUSG00000001870.17	15	Ltbp1	1.06723	1.96534	1.75075
ENSMUSG00000001930.18	15	Vwf	0.799718	2.55084	2.00915
ENSMUSG00000002257.9	15	Def6	0.89931	1.95444	1.12829
ENSMUSG00000002297.17	15	Dbf4	1.45281	1.68676	1.68912
ENSMUSG00000002341.9	15	Ncan	1.04135	1.00553	1.21249
ENSMUSG00000002870.9	15	Mcm2	0.84193	2.01267	1.70418
ENSMUSG00000003534.18	15	Ddr1	0.933403	1.454	1.99018
ENSMUSG00000003812.14	15	Dnase2a	0.623435	1.07234	2.10355
ENSMUSG00000005465.10	15	Il27ra	-0.0220735	2.11087	0.96953
ENSMUSG00000005481.19	15	Ddx39a	1.13919	1.03672	1.31827
ENSMUSG00000007655.17	15	Cav1	1.14757	2.14181	1.41328
ENSMUSG00000008090.15	15	Fgfrl1	0.651316	1.56293	2.26436
ENSMUSG00000010358.14	15	Ifi35	0.683321	2.01141	2.3712
ENSMUSG00000014329.15	15	Bicc1	0.750064	1.13068	1.69044
ENSMUSG00000014599.11	15	Csf1	1.29972	1.44562	1.94581
ENSMUSG00000015133.18	15	Lrrk1	0.730888	1.52828	1.42754
ENSMUSG00000015468.15	15	Notch4	0.838726	2.14581	1.13158
ENSMUSG00000015839.7	15	Nfe2l2	1.25437	1.30302	1.70738
ENSMUSG00000015850.12	15	Adamtsl4	0.86859	1.63019	2.3846
ENSMUSG00000016206.7	15	H2-M3	0.501146	1.27654	1.97698
ENSMUSG00000016918.16	15	Sulf1	0.258382	2.26853	1.4234
ENSMUSG00000017756.10	15	Slc12a7	0.977075	1.43409	1.69871
ENSMUSG00000017765.18	15	Slc12a4	0.734471	1.14818	1.59562
ENSMUSG00000017830.16	15	Dhx58	0.388145	1.69717	1.88013
ENSMUSG00000018008.9	15	Cyth4	0.758905	1.4016	2.17759
ENSMUSG00000018042.19	15	Cyb5r3	0.61345	1.3224	1.42981
ENSMUSG00000018381.16	15	Abi3	1.04161	1.49753	2.0339
ENSMUSG00000018819.11	15	Lsp1	0.717711	1.15481	1.55746
ENSMUSG00000018899.18	15	Irf1	0.871355	1.28189	1.37199
ENSMUSG00000019055.16	15	Plod1	0.584228	1.1568	1.90973
ENSMUSG00000019838.12	15	Slc16a10	0.619733	1.08533	2.01062
ENSMUSG00000019988.8	15	Nedd1	0.847544	1.65849	1.25462
ENSMUSG00000020473.14	15	Aebp1	0.948981	2.06257	1.99226
ENSMUSG00000020901.14	15	Pik3r5	1.06429	1.90088	1.74666
ENSMUSG00000021190.15	15	Lgmn	0.444404	1.80842	2.05724
ENSMUSG00000021408.16	15	Ripk1	1.00921	1.13268	1.51962
ENSMUSG00000021477.10	15	Ctsl	1.21524	1.9299	1.93198
[truncated: 5,116 more rows]
